# Supplementary material for: (But­oxy­methyl­idene)di­methyl­aza­nium tetra­phenyl­borate aceto­nitrile monosolvate
Source: Acta Crystallogr Sect E Struct Rep Online. 2014 Mar 19;70(Pt 4):o459. doi: 10.1107/S1600536814005674 (PMC3998583; doi:10.1107/S1600536814005674)
Supplement: Supplementary file 1 [file e-70-0o459-sup1.cif]

##############################################################################
#                                                                            #
# This CIF contains the data in a paper accepted for publication in          #
# Acta Crystallographica Section E. It conforms to the requirements of       #
# Notes for Authors for Acta Crystallographica Section E, and has been       #
# peer reviewed under the auspices of the IUCr Commission on Journals.       #
#                                                                            #
# Full details of the Crystallographic Information File format               #
# are given in the paper "The Crystallographic Information File (CIF):       #
# a New Standard Archive File for Crystallography" by S. R. Hall, F. H.      #
# Allen and I. D. Brown [Acta Cryst. (1991), A47, 655-685].                  #
#                                                                            #
# The current version of the core CIF dictionary is obtainable from          #
# ftp://ftp.iucr.org/pub/cif_core.dic.                                       #
#                                                                            #
# Software is freely available for graphical display of the structure(s)     #
# in this CIF. For information consult the CIF software page                 #
# http://www.iucr.org/resources/cif/software.                                #
#                                                                            #
# This file may be used for bona fide research purposes within the           #
# scientific community so long as proper attribution is given to the journal # 
# article from which it was obtained.                                        #
#                                                                            #
##############################################################################
data_I
_database_code_depnum_ccdc_archive 'CCDC 991457'
_audit_creation_method     SHELXL97
_chemical_name_systematic
;
(Butoxymethylidene)dimethylazanium tetraphenylborate acetonitrile monosolvate
;
_chemical_name_common     ?
_chemical_formula_moiety     'C7 H16 N O +, C24 H20 B -, C2 H3 N'
_chemical_formula_sum     'C33 H39 B N2 O'
_chemical_formula_iupac     'C7 H16 N O +, C24 H20 B -, C2 H3 N'
_chemical_formula_weight     490.47
_chemical_melting_point     ?
_symmetry_cell_setting     monoclinic
_symmetry_space_group_name_H-M     'P 21/n'
_symmetry_space_group_name_Hall     '-P 2yn'
loop_
    _symmetry_equiv_pos_as_xyz
    'x, y, z'
    '-x+1/2, y+1/2, -z+1/2'
    '-x, -y, -z'
    'x-1/2, -y-1/2, z-1/2'
_cell_length_a     11.2463(4)
_cell_length_b     17.7975(9)
_cell_length_c     14.6666(7)
_cell_angle_alpha     90.00
_cell_angle_beta     100.821(3)
_cell_angle_gamma     90.00
_cell_volume     2883.4(2)
_cell_formula_units_Z     4
_cell_measurement_reflns_used     27626
_cell_measurement_theta_min     1.82
_cell_measurement_theta_max     28.33
_cell_measurement_temperature     100(2)
_exptl_crystal_description     block
_exptl_crystal_colour     colourless
_exptl_crystal_size_max     0.23
_exptl_crystal_size_mid     0.17
_exptl_crystal_size_min     0.13
_exptl_crystal_density_diffrn     1.130
_exptl_crystal_density_meas     ?
_exptl_crystal_density_method     'not measured'
_exptl_crystal_F_000     1056
_exptl_absorpt_coefficient_mu     0.067
_exptl_absorpt_correction_type     none
_exptl_absorpt_process_details     ?
_exptl_absorpt_correction_T_min     ?
_exptl_absorpt_correction_T_max     ?
_exptl_special_details     ?
_diffrn_ambient_temperature     100(2)
_diffrn_radiation_type     MoK\a
_diffrn_radiation_wavelength     0.71073
_diffrn_radiation_monochromator     graphite
_diffrn_measurement_device_type     'Bruker Kappa APEXII DUO'
_diffrn_measurement_method     '\f scans, and \w scans'
_diffrn_detector_area_resol_mean     ?
_diffrn_reflns_number     27626
_diffrn_reflns_av_R_equivalents     0.0544
_diffrn_reflns_av_sigmaI/netI     0.0562
_diffrn_reflns_theta_min     1.82
_diffrn_reflns_theta_max     28.33
_diffrn_reflns_theta_full     28.33
_diffrn_measured_fraction_theta_max     0.975
_diffrn_measured_fraction_theta_full     0.975
_diffrn_reflns_limit_h_min     -14
_diffrn_reflns_limit_h_max     14
_diffrn_reflns_limit_k_min     -23
_diffrn_reflns_limit_k_max     23
_diffrn_reflns_limit_l_min     -18
_diffrn_reflns_limit_l_max     19
_diffrn_standards_number     0
_diffrn_standards_interval_count     0
_diffrn_standards_interval_time     0
_diffrn_standards_decay_%     ?
_refine_special_details
;
Refinement of <i>F</i>^2^ against ALL reflections. The weighted <i>R</i>-factor
<i>wR</i> and goodness of fit <i>S</i> are based on <i>F</i>^2^, conventional
<i>R</i>-factors <i>R</i> are based on <i>F</i>, with <i>F</i> set to zero for
negative <i>F</i>^2^. The threshold expression of <i>F</i>^2^ >
\s(<i>F</i>^2^) is used only for calculating <i>R</i>-factors(gt) <i>etc</i>.
and is not relevant to the choice of reflections for refinement.
<i>R</i>-factors based on <i>F</i>^2^ are statistically about twice as large
as those based on <i>F</i>, and <i>R</i>- factors based on ALL data will be
even larger.
;
_reflns_number_total     7019
_reflns_number_gt     4718
_reflns_threshold_expression     I>2sigma(I)
_refine_ls_structure_factor_coef     Fsqd
_refine_ls_matrix_type     full
_refine_ls_R_factor_all     0.0864
_refine_ls_R_factor_gt     0.0489
_refine_ls_wR_factor_gt     0.1060
_refine_ls_wR_factor_ref     0.1222
_refine_ls_goodness_of_fit_ref     1.010
_refine_ls_restrained_S_all     1.009
_refine_ls_number_reflns     7019
_refine_ls_number_parameters     352
_refine_ls_number_restraints     6
_refine_ls_hydrogen_treatment     mixed
_refine_ls_weighting_scheme     calc
_refine_ls_weighting_details
         'calc w=1/[\s^2^(Fo^2^)+(0.0513P)^2^+0.6909P] where P=(Fo^2^+2Fc^2^)/3'
_atom_sites_solution_hydrogens     geom
_atom_sites_solution_primary     direct
_atom_sites_solution_secondary     difmap
_refine_ls_shift/su_max     0.000
_refine_ls_shift/su_mean     0.000
_refine_diff_density_max     0.280
_refine_diff_density_min     -0.306
_refine_ls_extinction_method     none
_refine_ls_extinction_coef     ?
loop_
    _atom_type_symbol
    _atom_type_description
    _atom_type_scat_dispersion_real
    _atom_type_scat_dispersion_imag
    _atom_type_scat_source
    C C 0.0033 0.0016 'International Tables Vol C Tables 4.2.6.8 and 6.1.1.4'
    H H 0.0000 0.0000 'International Tables Vol C Tables 4.2.6.8 and 6.1.1.4'
    B B 0.0013 0.0007 'International Tables Vol C Tables 4.2.6.8 and 6.1.1.4'
    N N 0.0061 0.0033 'International Tables Vol C Tables 4.2.6.8 and 6.1.1.4'
    O O 0.0106 0.0060 'International Tables Vol C Tables 4.2.6.8 and 6.1.1.4'
_computing_data_collection     'APEX2 (Bruker, 2008)'
_computing_cell_refinement     'SAINT (Bruker, 2008)'
_computing_data_reduction     'SAINT (Bruker, 2008)'
_computing_structure_solution     'SHELXS97 (Sheldrick, 2008)'
_computing_structure_refinement     'SHELXL97 (Sheldrick, 2008)'
_computing_molecular_graphics     'DIAMOND (Brandenburg & Putz, 2005)'
_computing_publication_material     'SHELXL97 (Sheldrick, 2008)'
loop_
    _atom_site_type_symbol
    _atom_site_label
    _atom_site_fract_x
    _atom_site_fract_y
    _atom_site_fract_z
    _atom_site_U_iso_or_equiv
    _atom_site_adp_type
    _atom_site_calc_flag
    _atom_site_refinement_flags
    _atom_site_occupancy
    _atom_site_symmetry_multiplicity
    _atom_site_disorder_assembly
    _atom_site_disorder_group
    N N1 1.05819(11) 0.19695(7) 1.00987(8) 0.0190(3) Uani d . 1 1 . .
    C C1 1.14020(14) 0.25442(10) 1.05776(12) 0.0283(4) Uani d . 1 1 . .
    H H1A 1.0929 0.2939 1.0810 0.042 Uiso calc R 1 1 . .
    H H1B 1.1870 0.2763 1.0144 0.042 Uiso calc R 1 1 . .
    H H1C 1.1955 0.2315 1.1099 0.042 Uiso calc R 1 1 . .
    C C2 1.11443(15) 0.13197(10) 0.97325(12) 0.0275(4) Uani d . 1 1 . .
    H H2A 1.0513 0.0972 0.9437 0.041 Uiso calc R 1 1 . .
    H H2B 1.1680 0.1063 1.0242 0.041 Uiso calc R 1 1 . .
    H H2C 1.1616 0.1490 0.9274 0.041 Uiso calc R 1 1 . .
    C C3 0.94283(13) 0.20482(9) 0.99683(10) 0.0189(3) Uani d . 1 1 . .
    H H3 0.9082(15) 0.2476(10) 1.0209(11) 0.025(4) Uiso d . 1 1 . .
    O O1 0.87394(9) 0.15411(6) 0.95062(7) 0.0196(2) Uani d . 1 1 . .
    C C4 0.74205(13) 0.16696(9) 0.93430(11) 0.0218(3) Uani d . 1 1 . .
    H H4A 0.7242 0.2209 0.9218 0.026 Uiso calc R 1 1 A 1
    H H4B 0.7093 0.1521 0.9898 0.026 Uiso calc R 1 1 A 1
    C C5A 0.68533(15) 0.12077(10) 0.85260(13) 0.0197(5) Uani d P 0.890(5) 1 B 1
    H H5A 0.7175 0.1374 0.7976 0.024 Uiso calc PR 0.890(5) 1 B 1
    H H5B 0.5969 0.1300 0.8398 0.024 Uiso calc PR 0.890(5) 1 B 1
    C C6A 0.70789(17) 0.03642(10) 0.86623(14) 0.0277(5) Uani d P 0.888(4) 1 B 1
    H H6A 0.7962 0.0271 0.8814 0.033 Uiso calc PR 0.888(4) 1 B 1
    H H6B 0.6722 0.0190 0.9193 0.033 Uiso calc PR 0.888(4) 1 B 1
    C C5B 0.6903(11) 0.0909(7) 0.8972(10) 0.009(3) Uani d P 0.110(5) 1 B 2
    H H5C 0.7235 0.0513 0.9422 0.011 Uiso calc PR 0.110(5) 1 B 2
    H H5D 0.6014 0.0917 0.8928 0.011 Uiso calc PR 0.110(5) 1 B 2
    C C6B 0.7178(10) 0.0710(6) 0.8041(8) 0.009(3) Uani d PU 0.112(4) 1 B 2
    H H6C 0.8062 0.0669 0.8069 0.011 Uiso calc PR 0.112(4) 1 B 2
    H H6D 0.6845 0.1091 0.7570 0.011 Uiso calc PR 0.112(4) 1 B 2
    C C7 0.65349(17) -0.00822(11) 0.78020(14) 0.0410(5) Uani d . 1 1 . .
    H H7A 0.6697 -0.0618 0.7917 0.062 Uiso calc R 1 1 B 1
    H H7B 0.6898 0.0082 0.7278 0.062 Uiso calc R 1 1 B 1
    H H7C 0.5659 0.0002 0.7656 0.062 Uiso calc R 1 1 B 1
    B B1 0.29162(15) 0.22427(9) 0.73749(11) 0.0157(3) Uani d . 1 1 . .
    C C8 0.35342(12) 0.18276(8) 0.83517(10) 0.0145(3) Uani d . 1 1 . .
    C C9 0.35346(13) 0.10426(8) 0.84668(10) 0.0173(3) Uani d . 1 1 . .
    H H9A 0.3228 0.0737 0.7945 0.021 Uiso calc R 1 1 . .
    C C10 0.39659(13) 0.06971(9) 0.93151(11) 0.0208(3) Uani d . 1 1 . .
    H H10A 0.3966 0.0165 0.9361 0.025 Uiso calc R 1 1 . .
    C C11 0.43964(13) 0.11303(9) 1.00947(11) 0.0223(3) Uani d . 1 1 . .
    H H11A 0.4693 0.0897 1.0675 0.027 Uiso calc R 1 1 . .
    C C12 0.43886(13) 0.19056(9) 1.00171(10) 0.0202(3) Uani d . 1 1 . .
    H H12A 0.4663 0.2207 1.0549 0.024 Uiso calc R 1 1 . .
    C C13 0.39780(13) 0.22429(8) 0.91588(10) 0.0179(3) Uani d . 1 1 . .
    H H13A 0.3999 0.2775 0.9117 0.022 Uiso calc R 1 1 . .
    C C14 0.29953(13) 0.17201(8) 0.64632(10) 0.0162(3) Uani d . 1 1 . .
    C C15 0.40218(14) 0.12851(8) 0.64120(11) 0.0209(3) Uani d . 1 1 . .
    H H15A 0.4655 0.1264 0.6941 0.025 Uiso calc R 1 1 . .
    C C16 0.41546(15) 0.08837(9) 0.56222(11) 0.0259(4) Uani d . 1 1 . .
    H H16A 0.4866 0.0596 0.5622 0.031 Uiso calc R 1 1 . .
    C C17 0.32541(15) 0.09030(9) 0.48393(11) 0.0269(4) Uani d . 1 1 . .
    H H17A 0.3336 0.0627 0.4300 0.032 Uiso calc R 1 1 . .
    C C18 0.22291(15) 0.13319(9) 0.48557(10) 0.0242(3) Uani d . 1 1 . .
    H H18A 0.1604 0.1354 0.4322 0.029 Uiso calc R 1 1 . .
    C C19 0.21100(14) 0.17302(8) 0.56495(10) 0.0188(3) Uani d . 1 1 . .
    H H19A 0.1400 0.2021 0.5641 0.023 Uiso calc R 1 1 . .
    C C20 0.15186(13) 0.24097(8) 0.75026(9) 0.0168(3) Uani d . 1 1 . .
    C C21 0.05601(13) 0.19093(9) 0.72214(10) 0.0207(3) Uani d . 1 1 . .
    H H21A 0.0714 0.1458 0.6919 0.025 Uiso calc R 1 1 . .
    C C22 -0.06111(14) 0.20452(10) 0.73668(11) 0.0263(4) Uani d . 1 1 . .
    H H22A -0.1240 0.1695 0.7153 0.032 Uiso calc R 1 1 . .
    C C23 -0.08547(14) 0.26923(10) 0.78234(11) 0.0289(4) Uani d . 1 1 . .
    H H23A -0.1653 0.2793 0.7916 0.035 Uiso calc R 1 1 . .
    C C24 0.00722(15) 0.31904(10) 0.81425(11) 0.0281(4) Uani d . 1 1 . .
    H H24A -0.0082 0.3629 0.8470 0.034 Uiso calc R 1 1 . .
    C C25 0.12320(14) 0.30481(9) 0.79832(11) 0.0222(3) Uani d . 1 1 . .
    H H25A 0.1857 0.3397 0.8209 0.027 Uiso calc R 1 1 . .
    C C26 0.36367(13) 0.30231(8) 0.72107(10) 0.0160(3) Uani d . 1 1 . .
    C C27 0.30508(14) 0.36477(8) 0.67425(10) 0.0194(3) Uani d . 1 1 . .
    H H27A 0.2197 0.3630 0.6544 0.023 Uiso calc R 1 1 . .
    C C28 0.36669(15) 0.42920(9) 0.65570(11) 0.0247(4) Uani d . 1 1 . .
    H H28A 0.3233 0.4700 0.6235 0.030 Uiso calc R 1 1 . .
    C C29 0.49117(15) 0.43391(9) 0.68403(11) 0.0260(4) Uani d . 1 1 . .
    H H29A 0.5335 0.4780 0.6723 0.031 Uiso calc R 1 1 . .
    C C30 0.55292(14) 0.37329(9) 0.72968(11) 0.0235(3) Uani d . 1 1 . .
    H H30A 0.6383 0.3756 0.7492 0.028 Uiso calc R 1 1 . .
    C C31 0.49002(14) 0.30897(8) 0.74708(10) 0.0192(3) Uani d . 1 1 . .
    H H31A 0.5345 0.2679 0.7778 0.023 Uiso calc R 1 1 . .
    N N2 0.8185(2) 0.08990(10) 0.54785(13) 0.0595(5) Uani d . 1 1 . .
    C C32 0.83893(19) 0.06303(10) 0.48185(14) 0.0384(5) Uani d . 1 1 . .
    C C33 0.86399(19) 0.02888(10) 0.39784(13) 0.0388(5) Uani d . 1 1 . .
    H H33A 0.7999 -0.0072 0.3738 0.058 Uiso calc R 1 1 . .
    H H33B 0.9420 0.0028 0.4116 0.058 Uiso calc R 1 1 . .
    H H33C 0.8670 0.0680 0.3512 0.058 Uiso calc R 1 1 . .
loop_
    _atom_site_aniso_label
    _atom_site_aniso_U_11
    _atom_site_aniso_U_22
    _atom_site_aniso_U_33
    _atom_site_aniso_U_12
    _atom_site_aniso_U_13
    _atom_site_aniso_U_23
    N1 0.0166(6) 0.0248(7) 0.0156(6) -0.0002(5) 0.0029(5) 0.0000(5)
    C1 0.0179(8) 0.0332(9) 0.0324(9) -0.0040(7) 0.0015(7) -0.0103(7)
    C2 0.0190(8) 0.0326(9) 0.0315(9) 0.0040(7) 0.0065(7) -0.0064(7)
    C3 0.0166(7) 0.0227(8) 0.0172(7) 0.0002(6) 0.0026(6) -0.0008(6)
    O1 0.0124(5) 0.0246(6) 0.0212(6) 0.0001(4) 0.0018(4) -0.0037(4)
    C4 0.0116(7) 0.0268(8) 0.0270(8) 0.0014(6) 0.0037(6) -0.0049(6)
    C5A 0.0159(8) 0.0226(10) 0.0202(10) 0.0005(7) 0.0025(7) -0.0003(8)
    C6A 0.0216(10) 0.0234(10) 0.0371(12) 0.0006(7) 0.0030(8) -0.0020(8)
    C5B 0.009(3) 0.009(3) 0.009(3) 0.0001(10) 0.0018(11) 0.0003(10)
    C6B 0.009(3) 0.009(3) 0.009(3) 0.0001(10) 0.0018(11) 0.0003(10)
    C7 0.0358(11) 0.0293(10) 0.0552(13) 0.0015(8) 0.0014(9) -0.0192(9)
    B1 0.0142(8) 0.0163(8) 0.0163(8) 0.0005(6) 0.0019(6) -0.0007(6)
    C8 0.0095(6) 0.0175(7) 0.0168(7) 0.0009(5) 0.0032(5) -0.0007(5)
    C9 0.0142(7) 0.0185(7) 0.0188(7) 0.0006(6) 0.0022(6) -0.0023(6)
    C10 0.0179(7) 0.0181(7) 0.0262(8) 0.0036(6) 0.0032(6) 0.0020(6)
    C11 0.0154(7) 0.0313(9) 0.0190(8) 0.0024(6) -0.0004(6) 0.0061(6)
    C12 0.0148(7) 0.0292(8) 0.0162(7) -0.0036(6) 0.0015(6) -0.0043(6)
    C13 0.0152(7) 0.0180(7) 0.0210(8) -0.0003(6) 0.0045(6) -0.0015(6)
    C14 0.0167(7) 0.0151(7) 0.0172(7) -0.0030(6) 0.0043(6) 0.0016(6)
    C15 0.0202(8) 0.0230(8) 0.0196(8) -0.0002(6) 0.0041(6) -0.0015(6)
    C16 0.0294(9) 0.0238(8) 0.0274(9) 0.0022(7) 0.0131(7) -0.0040(7)
    C17 0.0390(10) 0.0238(8) 0.0206(8) -0.0076(7) 0.0130(7) -0.0066(7)
    C18 0.0294(9) 0.0273(8) 0.0149(8) -0.0091(7) 0.0015(6) -0.0003(6)
    C19 0.0192(7) 0.0189(7) 0.0181(7) -0.0029(6) 0.0031(6) 0.0023(6)
    C20 0.0168(7) 0.0203(7) 0.0132(7) 0.0030(6) 0.0028(6) 0.0041(6)
    C21 0.0181(8) 0.0252(8) 0.0191(8) -0.0006(6) 0.0042(6) 0.0040(6)
    C22 0.0163(8) 0.0407(10) 0.0214(8) -0.0030(7) 0.0024(6) 0.0082(7)
    C23 0.0167(8) 0.0460(11) 0.0259(9) 0.0091(7) 0.0090(7) 0.0134(8)
    C24 0.0295(9) 0.0312(9) 0.0265(9) 0.0127(7) 0.0127(7) 0.0056(7)
    C25 0.0209(8) 0.0237(8) 0.0230(8) 0.0015(6) 0.0066(6) 0.0020(6)
    C26 0.0178(7) 0.0171(7) 0.0137(7) -0.0005(6) 0.0041(6) -0.0026(5)
    C27 0.0184(7) 0.0211(8) 0.0187(8) 0.0016(6) 0.0035(6) -0.0006(6)
    C28 0.0296(9) 0.0200(8) 0.0255(9) 0.0026(7) 0.0074(7) 0.0039(6)
    C29 0.0314(9) 0.0212(8) 0.0269(9) -0.0086(7) 0.0095(7) 0.0007(7)
    C30 0.0196(8) 0.0285(9) 0.0227(8) -0.0052(7) 0.0045(6) -0.0007(7)
    C31 0.0187(7) 0.0212(8) 0.0179(7) 0.0011(6) 0.0037(6) 0.0008(6)
    N2 0.0909(16) 0.0368(10) 0.0494(11) -0.0001(10) 0.0097(11) -0.0072(9)
    C32 0.0497(12) 0.0227(9) 0.0394(11) -0.0011(8) -0.0005(9) 0.0051(8)
    C33 0.0516(12) 0.0290(10) 0.0366(11) 0.0036(9) 0.0107(9) 0.0084(8)
_geom_special_details
;
All e.s.d.'s (except the e.s.d. in the dihedral angle between two l.s. planes)
are estimated using the full covariance matrix. The cell e.s.d.'s are taken
into account individually in the estimation of e.s.d.'s in distances, angles
and torsion angles; correlations between e.s.d.'s in cell parameters are only
used when they are defined by crystal symmetry. An approximate (isotropic)
treatment of cell e.s.d.'s is used for estimating e.s.d.'s involving l.s.
planes.
;
loop_
    _geom_bond_atom_site_label_1
    _geom_bond_atom_site_label_2
    _geom_bond_site_symmetry_2
    _geom_bond_distance
    _geom_bond_publ_flag
    N1 C3 . 1.2831(19) ?
    N1 C1 . 1.465(2) ?
    N1 C2 . 1.467(2) ?
    C1 H1A . 0.9800 ?
    C1 H1B . 0.9800 ?
    C1 H1C . 0.9800 ?
    C2 H2A . 0.9800 ?
    C2 H2B . 0.9800 ?
    C2 H2C . 0.9800 ?
    C3 O1 . 1.2950(18) ?
    C3 H3 . 0.954(18) ?
    O1 C4 . 1.4752(17) ?
    C4 C5A . 1.494(2) ?
    C4 C5B . 1.531(12) ?
    C4 H4A . 0.9900 ?
    C4 H4B . 0.9900 ?
    C5A C6A . 1.530(3) ?
    C5A H5A . 0.9900 ?
    C5A H5B . 0.9900 ?
    C6A C7 . 1.520(3) ?
    C6A H6A . 0.9900 ?
    C6A H6B . 0.9900 ?
    C5B C6B . 1.486(13) ?
    C5B H5C . 0.9900 ?
    C5B H5D . 0.9900 ?
    C6B C7 . 1.5972 ?
    C6B H6C . 0.9900 ?
    C6B H6D . 0.9900 ?
    C7 H7A . 0.9800 ?
    C7 H7B . 0.9800 ?
    C7 H7C . 0.9800 ?
    B1 C20 . 1.645(2) ?
    B1 C14 . 1.645(2) ?
    B1 C8 . 1.645(2) ?
    B1 C26 . 1.648(2) ?
    C8 C13 . 1.405(2) ?
    C8 C9 . 1.407(2) ?
    C9 C10 . 1.391(2) ?
    C9 H9A . 0.9500 ?
    C10 C11 . 1.389(2) ?
    C10 H10A . 0.9500 ?
    C11 C12 . 1.384(2) ?
    C11 H11A . 0.9500 ?
    C12 C13 . 1.393(2) ?
    C12 H12A . 0.9500 ?
    C13 H13A . 0.9500 ?
    C14 C19 . 1.403(2) ?
    C14 C15 . 1.404(2) ?
    C15 C16 . 1.393(2) ?
    C15 H15A . 0.9500 ?
    C16 C17 . 1.382(2) ?
    C16 H16A . 0.9500 ?
    C17 C18 . 1.387(2) ?
    C17 H17A . 0.9500 ?
    C18 C19 . 1.391(2) ?
    C18 H18A . 0.9500 ?
    C19 H19A . 0.9500 ?
    C20 C21 . 1.399(2) ?
    C20 C25 . 1.406(2) ?
    C21 C22 . 1.394(2) ?
    C21 H21A . 0.9500 ?
    C22 C23 . 1.385(2) ?
    C22 H22A . 0.9500 ?
    C23 C24 . 1.381(2) ?
    C23 H23A . 0.9500 ?
    C24 C25 . 1.391(2) ?
    C24 H24A . 0.9500 ?
    C25 H25A . 0.9500 ?
    C26 C27 . 1.404(2) ?
    C26 C31 . 1.406(2) ?
    C27 C28 . 1.393(2) ?
    C27 H27A . 0.9500 ?
    C28 C29 . 1.386(2) ?
    C28 H28A . 0.9500 ?
    C29 C30 . 1.386(2) ?
    C29 H29A . 0.9500 ?
    C30 C31 . 1.394(2) ?
    C30 H30A . 0.9500 ?
    C31 H31A . 0.9500 ?
    N2 C32 . 1.141(3) ?
    C32 C33 . 1.448(3) ?
    C33 H33A . 0.9800 ?
    C33 H33B . 0.9800 ?
    C33 H33C . 0.9800 ?
loop_
    _geom_angle_atom_site_label_1
    _geom_angle_atom_site_label_2
    _geom_angle_atom_site_label_3
    _geom_angle_site_symmetry_1
    _geom_angle_site_symmetry_3
    _geom_angle
    _geom_angle_publ_flag
    C3 N1 C1 . . 121.54(14) ?
    C3 N1 C2 . . 121.65(13) ?
    C1 N1 C2 . . 116.73(12) ?
    N1 C1 H1A . . 109.5 ?
    N1 C1 H1B . . 109.5 ?
    H1A C1 H1B . . 109.5 ?
    N1 C1 H1C . . 109.5 ?
    H1A C1 H1C . . 109.5 ?
    H1B C1 H1C . . 109.5 ?
    N1 C2 H2A . . 109.5 ?
    N1 C2 H2B . . 109.5 ?
    H2A C2 H2B . . 109.5 ?
    N1 C2 H2C . . 109.5 ?
    H2A C2 H2C . . 109.5 ?
    H2B C2 H2C . . 109.5 ?
    N1 C3 O1 . . 119.39(14) ?
    N1 C3 H3 . . 120.3(10) ?
    O1 C3 H3 . . 120.3(10) ?
    C3 O1 C4 . . 117.47(12) ?
    O1 C4 C5A . . 108.05(12) ?
    O1 C4 C5B . . 102.9(5) ?
    O1 C4 H4A . . 110.1 ?
    C5A C4 H4A . . 110.1 ?
    C5B C4 H4A . . 137.7 ?
    O1 C4 H4B . . 110.1 ?
    C5A C4 H4B . . 110.1 ?
    C5B C4 H4B . . 83.2 ?
    H4A C4 H4B . . 108.4 ?
    C4 C5A C6A . . 113.56(16) ?
    C4 C5A H5A . . 108.9 ?
    C6A C5A H5A . . 108.9 ?
    C4 C5A H5B . . 108.9 ?
    C6A C5A H5B . . 108.9 ?
    H5A C5A H5B . . 107.7 ?
    C7 C6A C5A . . 111.92(16) ?
    C7 C6A H6A . . 109.2 ?
    C5A C6A H6A . . 109.2 ?
    C7 C6A H6B . . 109.2 ?
    C5A C6A H6B . . 109.2 ?
    H6A C6A H6B . . 107.9 ?
    C6B C5B C4 . . 113.8(9) ?
    C6B C5B H5C . . 108.8 ?
    C4 C5B H5C . . 108.8 ?
    C6B C5B H5D . . 108.8 ?
    C4 C5B H5D . . 108.8 ?
    H5C C5B H5D . . 107.7 ?
    C5B C6B C7 . . 104.7(5) ?
    C5B C6B H6C . . 110.8 ?
    C7 C6B H6C . . 110.8 ?
    C5B C6B H6D . . 110.8 ?
    C7 C6B H6D . . 110.8 ?
    H6C C6B H6D . . 108.9 ?
    C6A C7 H7A . . 109.5 ?
    C6B C7 H7A . . 139.2 ?
    C6A C7 H7B . . 109.5 ?
    C6B C7 H7B . . 71.2 ?
    H7A C7 H7B . . 109.5 ?
    C6A C7 H7C . . 109.5 ?
    C6B C7 H7C . . 108.2 ?
    H7A C7 H7C . . 109.5 ?
    H7B C7 H7C . . 109.5 ?
    C20 B1 C14 . . 113.17(12) ?
    C20 B1 C8 . . 103.80(11) ?
    C14 B1 C8 . . 112.05(12) ?
    C20 B1 C26 . . 111.78(12) ?
    C14 B1 C26 . . 104.75(11) ?
    C8 B1 C26 . . 111.51(11) ?
    C13 C8 C9 . . 115.41(13) ?
    C13 C8 B1 . . 121.50(12) ?
    C9 C8 B1 . . 122.73(12) ?
    C10 C9 C8 . . 122.57(13) ?
    C10 C9 H9A . . 118.7 ?
    C8 C9 H9A . . 118.7 ?
    C11 C10 C9 . . 120.02(14) ?
    C11 C10 H10A . . 120.0 ?
    C9 C10 H10A . . 120.0 ?
    C12 C11 C10 . . 119.33(14) ?
    C12 C11 H11A . . 120.3 ?
    C10 C11 H11A . . 120.3 ?
    C11 C12 C13 . . 119.99(14) ?
    C11 C12 H12A . . 120.0 ?
    C13 C12 H12A . . 120.0 ?
    C12 C13 C8 . . 122.66(14) ?
    C12 C13 H13A . . 118.7 ?
    C8 C13 H13A . . 118.7 ?
    C19 C14 C15 . . 114.89(14) ?
    C19 C14 B1 . . 123.09(13) ?
    C15 C14 B1 . . 121.73(13) ?
    C16 C15 C14 . . 123.03(14) ?
    C16 C15 H15A . . 118.5 ?
    C14 C15 H15A . . 118.5 ?
    C17 C16 C15 . . 120.15(15) ?
    C17 C16 H16A . . 119.9 ?
    C15 C16 H16A . . 119.9 ?
    C16 C17 C18 . . 118.77(15) ?
    C16 C17 H17A . . 120.6 ?
    C18 C17 H17A . . 120.6 ?
    C17 C18 C19 . . 120.41(14) ?
    C17 C18 H18A . . 119.8 ?
    C19 C18 H18A . . 119.8 ?
    C18 C19 C14 . . 122.74(15) ?
    C18 C19 H19A . . 118.6 ?
    C14 C19 H19A . . 118.6 ?
    C21 C20 C25 . . 115.19(14) ?
    C21 C20 B1 . . 123.45(13) ?
    C25 C20 B1 . . 121.14(13) ?
    C22 C21 C20 . . 122.83(15) ?
    C22 C21 H21A . . 118.6 ?
    C20 C21 H21A . . 118.6 ?
    C23 C22 C21 . . 119.75(16) ?
    C23 C22 H22A . . 120.1 ?
    C21 C22 H22A . . 120.1 ?
    C24 C23 C22 . . 119.48(15) ?
    C24 C23 H23A . . 120.3 ?
    C22 C23 H23A . . 120.3 ?
    C23 C24 C25 . . 119.87(16) ?
    C23 C24 H24A . . 120.1 ?
    C25 C24 H24A . . 120.1 ?
    C24 C25 C20 . . 122.81(15) ?
    C24 C25 H25A . . 118.6 ?
    C20 C25 H25A . . 118.6 ?
    C27 C26 C31 . . 115.07(13) ?
    C27 C26 B1 . . 122.69(13) ?
    C31 C26 B1 . . 122.08(13) ?
    C28 C27 C26 . . 122.85(14) ?
    C28 C27 H27A . . 118.6 ?
    C26 C27 H27A . . 118.6 ?
    C29 C28 C27 . . 120.17(15) ?
    C29 C28 H28A . . 119.9 ?
    C27 C28 H28A . . 119.9 ?
    C30 C29 C28 . . 118.96(15) ?
    C30 C29 H29A . . 120.5 ?
    C28 C29 H29A . . 120.5 ?
    C29 C30 C31 . . 120.15(15) ?
    C29 C30 H30A . . 119.9 ?
    C31 C30 H30A . . 119.9 ?
    C30 C31 C26 . . 122.78(14) ?
    C30 C31 H31A . . 118.6 ?
    C26 C31 H31A . . 118.6 ?
    N2 C32 C33 . . 179.6(2) ?
    C32 C33 H33A . . 109.5 ?
    C32 C33 H33B . . 109.5 ?
    H33A C33 H33B . . 109.5 ?
    C32 C33 H33C . . 109.5 ?
    H33A C33 H33C . . 109.5 ?
    H33B C33 H33C . . 109.5 ?
loop_
    _geom_torsion_atom_site_label_1
    _geom_torsion_atom_site_label_2
    _geom_torsion_atom_site_label_3
    _geom_torsion_atom_site_label_4
    _geom_torsion_site_symmetry_1
    _geom_torsion_site_symmetry_2
    _geom_torsion_site_symmetry_3
    _geom_torsion_site_symmetry_4
    _geom_torsion
    _geom_torsion_publ_flag
    C1 N1 C3 O1 . . . . 177.02(13) ?
    C2 N1 C3 O1 . . . . 0.4(2) ?
    N1 C3 O1 C4 . . . . -177.73(13) ?
    C3 O1 C4 C5A . . . . 158.30(14) ?
    C3 O1 C4 C5B . . . . -168.8(6) ?
    O1 C4 C5A C6A . . . . 60.11(19) ?
    C5B C4 C5A C6A . . . . -25.5(8) ?
    C4 C5A C6A C7 . . . . -177.50(15) ?
    O1 C4 C5B C6B . . . . -66.3(9) ?
    C5A C4 C5B C6B . . . . 37.1(6) ?
    C4 C5B C6B C7 . . . . -178.7(6) ?
    C5A C6A C7 C6B . . . . 35.93(11) ?
    C5B C6B C7 C6A . . . . -27.7(5) ?
    C20 B1 C8 C13 . . . . -81.68(15) ?
    C14 B1 C8 C13 . . . . 155.86(13) ?
    C26 B1 C8 C13 . . . . 38.81(18) ?
    C20 B1 C8 C9 . . . . 91.09(15) ?
    C14 B1 C8 C9 . . . . -31.36(18) ?
    C26 B1 C8 C9 . . . . -148.42(13) ?
    C13 C8 C9 C10 . . . . -1.2(2) ?
    B1 C8 C9 C10 . . . . -174.43(13) ?
    C8 C9 C10 C11 . . . . 1.3(2) ?
    C9 C10 C11 C12 . . . . 0.1(2) ?
    C10 C11 C12 C13 . . . . -1.5(2) ?
    C11 C12 C13 C8 . . . . 1.5(2) ?
    C9 C8 C13 C12 . . . . -0.2(2) ?
    B1 C8 C13 C12 . . . . 173.10(13) ?
    C20 B1 C14 C19 . . . . 30.90(19) ?
    C8 B1 C14 C19 . . . . 147.85(13) ?
    C26 B1 C14 C19 . . . . -91.11(16) ?
    C20 B1 C14 C15 . . . . -155.60(13) ?
    C8 B1 C14 C15 . . . . -38.64(18) ?
    C26 B1 C14 C15 . . . . 82.40(16) ?
    C19 C14 C15 C16 . . . . -0.8(2) ?
    B1 C14 C15 C16 . . . . -174.84(14) ?
    C14 C15 C16 C17 . . . . 0.2(2) ?
    C15 C16 C17 C18 . . . . 0.5(2) ?
    C16 C17 C18 C19 . . . . -0.4(2) ?
    C17 C18 C19 C14 . . . . -0.3(2) ?
    C15 C14 C19 C18 . . . . 0.9(2) ?
    B1 C14 C19 C18 . . . . 174.79(13) ?
    C14 B1 C20 C21 . . . . 30.61(19) ?
    C8 B1 C20 C21 . . . . -91.10(16) ?
    C26 B1 C20 C21 . . . . 148.59(13) ?
    C14 B1 C20 C25 . . . . -155.05(13) ?
    C8 B1 C20 C25 . . . . 83.24(16) ?
    C26 B1 C20 C25 . . . . -37.07(18) ?
    C25 C20 C21 C22 . . . . 2.8(2) ?
    B1 C20 C21 C22 . . . . 177.43(14) ?
    C20 C21 C22 C23 . . . . -1.3(2) ?
    C21 C22 C23 C24 . . . . -1.0(2) ?
    C22 C23 C24 C25 . . . . 1.6(2) ?
    C23 C24 C25 C20 . . . . 0.1(2) ?
    C21 C20 C25 C24 . . . . -2.2(2) ?
    B1 C20 C25 C24 . . . . -176.95(14) ?
    C20 B1 C26 C27 . . . . -32.58(18) ?
    C14 B1 C26 C27 . . . . 90.33(15) ?
    C8 B1 C26 C27 . . . . -148.27(13) ?
    C20 B1 C26 C31 . . . . 152.20(13) ?
    C14 B1 C26 C31 . . . . -84.89(15) ?
    C8 B1 C26 C31 . . . . 36.51(18) ?
    C31 C26 C27 C28 . . . . -0.8(2) ?
    B1 C26 C27 C28 . . . . -176.32(14) ?
    C26 C27 C28 C29 . . . . -0.3(2) ?
    C27 C28 C29 C30 . . . . 0.9(2) ?
    C28 C29 C30 C31 . . . . -0.4(2) ?
    C29 C30 C31 C26 . . . . -0.7(2) ?
    C27 C26 C31 C30 . . . . 1.3(2) ?
    B1 C26 C31 C30 . . . . 176.85(14) ?
loop_
    _geom_hbond_atom_site_label_D
    _geom_hbond_atom_site_label_H
    _geom_hbond_atom_site_label_A
    _geom_hbond_site_symmetry_A
    _geom_hbond_distance_DH
    _geom_hbond_distance_HA
    _geom_hbond_distance_DA
    _geom_hbond_angle_DHA
    _geom_hbond_publ_flag
    C3 H3 Cg1 4_666 0.95(2) 2.55(2) 3.493(2) 172(2) y
    C2 H2C Cg2 1_655 0.98 2.65 3.399(2) 133 y
    C5A H5B Cg2 1 0.99 2.78 3.621(2) 144 y
    C5B H5D Cg2 1 0.99 2.62 3.542(2) 154 y
_iucr_refine_instructions_details
;
TITL TIR20, P2(1)/N
CELL  0.71073 11.24630 17.79750 14.66660 90.00000 100.82100 90.00000
ZERR 4  0.00040  0.00090  0.00070  0.00000  0.00300  0.00000
LATT 1
SYMM -X+ 0.50000, Y+ 0.50000, -Z+ 0.50000
SFAC C H B N O
UNIT 132 156 4 8 4
TEMP -173
PLAN 10
FMAP 2
L.S. 5
BOND $H
ACTA
CONF
ISOR 0.001 C6B
EADP C5B C6B
WGHT    0.051300    0.690900
FVAR       0.53598   0.88910   0.88695
N1    4    1.058195    0.196948    1.009873    11.00000    0.01658    0.02476 =
         0.01564    0.00001    0.00292   -0.00017
C1    1    1.140196    0.254421    1.057761    11.00000    0.01792    0.03317 =
         0.03245   -0.01025    0.00154   -0.00400
AFIX 137
H1A   2    1.092917    0.293882    1.081017    11.00000   -1.50000
H1B   2    1.187014    0.276354    1.014370    11.00000   -1.50000
H1C   2    1.195505    0.231468    1.109924    11.00000   -1.50000
AFIX   0
C2    1    1.114429    0.131976    0.973250    11.00000    0.01898    0.03256 =
         0.03150   -0.00645    0.00648    0.00402
AFIX 137
H2A   2    1.051256    0.097193    0.943676    11.00000   -1.50000
H2B   2    1.167931    0.106306    1.024203    11.00000   -1.50000
H2C   2    1.161659    0.149036    0.927410    11.00000   -1.50000
AFIX   0
C3    1    0.942826    0.204823    0.996826    11.00000    0.01662    0.02274 =
         0.01722   -0.00079    0.00264    0.00015
H3    2    0.908156    0.247653    1.020944    11.00000    0.02537
O1    5    0.873940    0.154105    0.950623    11.00000    0.01244    0.02464 =
         0.02122   -0.00369    0.00178    0.00011
C4    1    0.742052    0.166960    0.934299    11.00000    0.01160    0.02680 =
         0.02703   -0.00493    0.00368    0.00137
AFIX  23
H4A   2    0.724159    0.220853    0.921832    11.00000   -1.20000
H4B   2    0.709263    0.152122    0.989764    11.00000   -1.20000
PART 1
AFIX   0
C5A   1    0.685327    0.120777    0.852594    21.00000    0.01589    0.02265 =
         0.02016   -0.00029    0.00250    0.00050
AFIX  23
H5A   2    0.717517    0.137409    0.797552    21.00000   -1.20000
H5B   2    0.596940    0.129982    0.839822    21.00000   -1.20000
AFIX   0
C6A   1    0.707885    0.036414    0.866243    31.00000    0.02159    0.02338 =
         0.03705   -0.00202    0.00299    0.00062
AFIX  23
H6A   2    0.796168    0.027052    0.881433    31.00000   -1.20000
H6B   2    0.672207    0.018947    0.919286    31.00000   -1.20000
PART 2
AFIX   0
C5B   1    0.690362    0.090951    0.897186   -21.00000    0.00866    0.00932 =
         0.00934    0.00029    0.00178    0.00014
AFIX  23
H5C   2    0.723073    0.051352    0.942396   -21.00000   -1.20000
H5D   2    0.601373    0.091867    0.892311   -21.00000   -1.20000
AFIX   0
C6B   1    0.718377    0.070933    0.805158   -31.00000    0.00866    0.00932 =
         0.00934    0.00029    0.00178    0.00014
AFIX  23
H6C   2    0.806870    0.066634    0.808573   -31.00000   -1.20000
H6D   2    0.685981    0.109259    0.758092   -31.00000   -1.20000
PART 0
C7    1    0.653481   -0.008217    0.780165    11.00000    0.03578    0.02932 =
         0.05523   -0.01924    0.00140    0.00152
AFIX  33
H7A   2    0.669721   -0.061825    0.791632    11.00000   -1.50000
H7B   2    0.689795    0.008211    0.727780    11.00000   -1.50000
H7C   2    0.565840    0.000179    0.765570    11.00000   -1.50000
AFIX   0
B1    3    0.291617    0.224272    0.737487    11.00000    0.01416    0.01626 =
         0.01626   -0.00066    0.00185    0.00048
C8    1    0.353426    0.182763    0.835173    11.00000    0.00949    0.01754 =
         0.01679   -0.00067    0.00318    0.00087
C9    1    0.353463    0.104259    0.846675    11.00000    0.01425    0.01853 =
         0.01876   -0.00228    0.00218    0.00057
AFIX  43
H9A   2    0.322836    0.073665    0.794463    11.00000   -1.20000
AFIX   0
C10   1    0.396592    0.069714    0.931511    11.00000    0.01786    0.01810 =
         0.02623    0.00199    0.00324    0.00362
AFIX  43
H10A  2    0.396598    0.016470    0.936119    11.00000   -1.20000
AFIX   0
C11   1    0.439641    0.113035    1.009469    11.00000    0.01536    0.03132 =
         0.01895    0.00615   -0.00036    0.00242
AFIX  43
H11A  2    0.469327    0.089706    1.067541    11.00000   -1.20000
AFIX   0
C12   1    0.438860    0.190560    1.001709    11.00000    0.01483    0.02918 =
         0.01615   -0.00428    0.00152   -0.00362
AFIX  43
H12A  2    0.466329    0.220749    1.054913    11.00000   -1.20000
AFIX   0
C13   1    0.397795    0.224290    0.915884    11.00000    0.01518    0.01805 =
         0.02102   -0.00152    0.00451   -0.00032
AFIX  43
H13A  2    0.399863    0.277527    0.911740    11.00000   -1.20000
AFIX   0
C14   1    0.299530    0.172007    0.646315    11.00000    0.01671    0.01506 =
         0.01724    0.00164    0.00435   -0.00304
C15   1    0.402177    0.128514    0.641204    11.00000    0.02018    0.02305 =
         0.01958   -0.00152    0.00406   -0.00020
AFIX  43
H15A  2    0.465518    0.126360    0.694058    11.00000   -1.20000
AFIX   0
C16   1    0.415458    0.088365    0.562216    11.00000    0.02942    0.02377 =
         0.02739   -0.00400    0.01307    0.00225
AFIX  43
H16A  2    0.486595    0.059589    0.562178    11.00000   -1.20000
AFIX   0
C17   1    0.325414    0.090296    0.483926    11.00000    0.03904    0.02384 =
         0.02061   -0.00660    0.01301   -0.00764
AFIX  43
H17A  2    0.333566    0.062746    0.429961    11.00000   -1.20000
AFIX   0
C18   1    0.222910    0.133195    0.485578    11.00000    0.02938    0.02735 =
         0.01488   -0.00031    0.00154   -0.00910
AFIX  43
H18A  2    0.160429    0.135395    0.432154    11.00000   -1.20000
AFIX   0
C19   1    0.211006    0.173016    0.564949    11.00000    0.01922    0.01887 =
         0.01811    0.00229    0.00308   -0.00286
AFIX  43
H19A  2    0.139984    0.202118    0.564054    11.00000   -1.20000
AFIX   0
C20   1    0.151856    0.240969    0.750263    11.00000    0.01675    0.02029 =
         0.01322    0.00406    0.00282    0.00302
C21   1    0.056007    0.190933    0.722145    11.00000    0.01813    0.02517 =
         0.01910    0.00400    0.00416   -0.00059
AFIX  43
H21A  2    0.071395    0.145763    0.691852    11.00000   -1.20000
AFIX   0
C22   1   -0.061113    0.204517    0.736675    11.00000    0.01627    0.04068 =
         0.02141    0.00822    0.00237   -0.00297
AFIX  43
H22A  2   -0.123972    0.169523    0.715340    11.00000   -1.20000
AFIX   0
C23   1   -0.085471    0.269231    0.782336    11.00000    0.01671    0.04599 =
         0.02588    0.01341    0.00896    0.00912
AFIX  43
H23A  2   -0.165298    0.279282    0.791629    11.00000   -1.20000
AFIX   0
C24   1    0.007225    0.319039    0.814253    11.00000    0.02954    0.03120 =
         0.02651    0.00560    0.01274    0.01271
AFIX  43
H24A  2   -0.008216    0.362925    0.847020    11.00000   -1.20000
AFIX   0
C25   1    0.123202    0.304806    0.798318    11.00000    0.02086    0.02373 =
         0.02299    0.00199    0.00660    0.00150
AFIX  43
H25A  2    0.185731    0.339711    0.820869    11.00000   -1.20000
AFIX   0
C26   1    0.363667    0.302307    0.721066    11.00000    0.01777    0.01705 =
         0.01368   -0.00259    0.00409   -0.00050
C27   1    0.305085    0.364766    0.674252    11.00000    0.01842    0.02112 =
         0.01872   -0.00056    0.00349    0.00161
AFIX  43
H27A  2    0.219725    0.362999    0.654363    11.00000   -1.20000
AFIX   0
C28   1    0.366690    0.429204    0.655705    11.00000    0.02955    0.01999 =
         0.02552    0.00393    0.00738    0.00263
AFIX  43
H28A  2    0.323274    0.470039    0.623554    11.00000   -1.20000
AFIX   0
C29   1    0.491169    0.433907    0.684033    11.00000    0.03144    0.02124 =
         0.02686    0.00071    0.00950   -0.00858
AFIX  43
H29A  2    0.533489    0.478003    0.672337    11.00000   -1.20000
AFIX   0
C30   1    0.552918    0.373292    0.729675    11.00000    0.01963    0.02854 =
         0.02269   -0.00072    0.00447   -0.00518
AFIX  43
H30A  2    0.638311    0.375563    0.749153    11.00000   -1.20000
AFIX   0
C31   1    0.490024    0.308970    0.747085    11.00000    0.01867    0.02124 =
         0.01790    0.00079    0.00374    0.00106
AFIX  43
H31A  2    0.534454    0.267910    0.777836    11.00000   -1.20000
AFIX   0
N2    4    0.818496    0.089896    0.547856    11.00000    0.09094    0.03682 =
         0.04936   -0.00724    0.00972   -0.00009
C32   1    0.838930    0.063030    0.481850    11.00000    0.04972    0.02271 =
         0.03936    0.00508   -0.00046   -0.00107
C33   1    0.863990    0.028882    0.397839    11.00000    0.05164    0.02904 =
         0.03659    0.00839    0.01065    0.00362
AFIX 137
H33A  2    0.799914   -0.007199    0.373824    11.00000   -1.50000
H33B  2    0.942042    0.002789    0.411612    11.00000   -1.50000
H33C  2    0.866972    0.067947    0.351231    11.00000   -1.50000
HKLF 4
REM  TIR20, P2(1)/N
REM R1 =  0.0489 for   4718 Fo > 4sig(Fo)  and  0.0864 for all   7019 data
REM    352 parameters refined using      6 restraints
END
WGHT      0.0513      0.6908
REM Highest difference peak  0.280,  deepest hole -0.306,  1-sigma level  0.046
Q1    1   0.3275  0.2612  0.7183  11.00000  0.05    0.28
Q2    1   0.3335  0.2024  0.7835  11.00000  0.05    0.28
Q3    1   1.1959  0.1341  0.9960  11.00000  0.05    0.26
Q4    1   0.2891  0.1947  0.6860  11.00000  0.05    0.25
Q5    1   0.8781 -0.0226  0.3985  11.00000  0.05    0.24
Q6    1   0.7186  0.1870  0.9805  11.00000  0.05    0.24
Q7    1   1.0778  0.0871  0.9943  11.00000  0.05    0.24
Q8    1   0.3709  0.1464  0.8440  11.00000  0.05    0.23
Q9    1   0.2316  0.2398  0.7585  11.00000  0.05    0.21
Q10   1   0.4217  0.1120  0.5977  11.00000  0.05    0.19
;
data_global
_journal_date_recd_electronic     2014-02-24
_journal_date_accepted     2014-03-12
_journal_name_full     'Acta Crystallographica, Section E'
_journal_year     2014
_journal_volume     70
_journal_issue      4
_journal_page_first     o459
_journal_page_last     o459
_journal_paper_category     QO
_journal_paper_doi     10.1107/S1600536814005674
_journal_coeditor_code     KP2466
_publ_contact_author_name     'Prof. Dr. Willi Kantlehner'
_publ_contact_author_address
;
Fakult\"at Chemie/Organische Chemie
Hochschule Aalen
Beethovenstrasse 1
D-73430 Aalen
Germany
;
_publ_contact_author_email     willi.kantlehner@htw-aalen.de
_publ_contact_author_fax     '49 7361 5762250'
_publ_contact_author_phone     '49 7361 5762152'
_publ_section_title
;
(Butoxymethylidene)dimethylazanium tetraphenylborate acetonitrile monosolvate
;
loop_
    _publ_author_name
    _publ_author_address
    'Tiritiris, Ioannis'
;
 Fakult\"at Chemie/Organische Chemie
 Hochschule Aalen
 Beethovenstrasse 1
 D-73430 Aalen
 Germany
;
    'Saur, Stefan'
;
 Fakult\"at Chemie/Organische Chemie
 Hochschule Aalen
 Beethovenstrasse 1
 D-73430 Aalen
 Germany
;
    'Kantlehner, Willi'
;
 Fakult\"at Chemie/Organische Chemie
 Hochschule Aalen
 Beethovenstrasse 1
 D-73430 Aalen
 Germany
;
