# Supplementary material for: (But­oxy­methyl­idene)di­methyl­aza­nium tetra­phenyl­borate aceto­nitrile monosolvate
Source: Acta Crystallogr Sect E Struct Rep Online. 2014 Mar 19;70(Pt 4):o459. doi: 10.1107/S1600536814005674 (PMC3998583; doi:10.1107/S1600536814005674)
Supplement: Supplementary file 2 [file e-70-0o459-Isup2.hkl]

# 
# h,k,l, Fc-squared, Fo-squared, sigma(Fo-squared) and status flag 
# 
data_I
_shelx_title ' TIR20, P2(1)/N' 
_shelx_refln_list_code          4 
_shelx_F_calc_maximum      189.29 
_exptl_crystal_F_000      1056.00 
_reflns_d_resolution_high  0.7487 
 
loop_ 
 _symmetry_equiv_pos_as_xyz 
 'x, y, z' 
 '-x+1/2, y+1/2, -z+1/2' 
 '-x, -y, -z' 
 'x-1/2, -y-1/2, z-1/2' 
 
_cell_length_a    11.2463 
_cell_length_b    17.7975 
_cell_length_c    14.6666 
_cell_angle_alpha  90.000 
_cell_angle_beta  100.821 
_cell_angle_gamma  90.000 
 
_shelx_F_squared_multiplier     1.000 
 
loop_ 
 _refln_index_h 
 _refln_index_k 
 _refln_index_l 
 _refln_F_squared_calc 
 _refln_F_squared_meas 
 _refln_F_squared_sigma 
 _refln_observed_status 
   2   0   0       26.32       17.99      4.22 o 
   4   0   0    14195.04    13826.97    243.30 o 
   6   0   0      332.34      295.24     11.11 o 
   8   0   0      108.50      140.45     16.83 o 
  10   0   0       69.91       44.25     15.80 o 
  12   0   0      380.79      378.21     23.54 o 
  14   0   0      845.36     1024.51     73.10 o 
   1   1   0       85.12       67.95      3.23 o 
   2   1   0    11985.81    11671.93    101.93 o 
   3   1   0      359.94      378.66     10.75 o 
   4   1   0     1198.16     1020.87     20.60 o 
   5   1   0       51.03       40.06      4.89 o 
   6   1   0      445.57      524.25     12.48 o 
   7   1   0      495.46      523.00     13.80 o 
   8   1   0       52.05       32.62      7.56 o 
   9   1   0        4.84       15.75      6.38 o 
  10   1   0      176.26      257.23     16.12 o 
  11   1   0      373.15      364.14     21.05 o 
  12   1   0       70.66       57.58     13.53 o 
  13   1   0       39.16       15.86     19.06 o 
  14   1   0        1.51       -8.96     17.43 o 
   0   2   0    27542.76    25164.87    334.53 o 
   1   2   0      613.91      574.25      7.55 o 
   2   2   0     3939.20     3568.43     34.56 o 
   3   2   0     8097.79     7892.40    104.99 o 
   4   2   0        4.31        4.48      5.53 o 
   5   2   0     2680.79     2910.77     44.02 o 
   6   2   0     1508.61     1543.35     26.84 o 
   7   2   0        1.78       -4.91      4.91 o 
   8   2   0       18.00        8.70      6.41 o 
   9   2   0      592.05      611.44     17.19 o 
  10   2   0      155.09      138.11     13.90 o 
  11   2   0      215.46      188.29     13.17 o 
  12   2   0      124.96      134.10     15.83 o 
  13   2   0       79.60       63.86     25.80 o 
  14   2   0      273.62      308.89     32.36 o 
   1   3   0     1042.30      976.92     12.70 o 
   2   3   0    11482.28    11126.24    109.92 o 
   3   3   0        4.40        5.38      4.79 o 
   4   3   0     1493.43     1465.13     26.97 o 
   5   3   0       30.20       46.89      6.55 o 
   6   3   0     1785.82     1844.43     30.15 o 
   7   3   0      224.03      235.07     14.42 o 
   8   3   0     1341.45     1348.33     24.12 o 
   9   3   0       75.13       85.35      8.76 o 
  10   3   0        1.96        3.35      9.34 o 
  11   3   0      410.67      378.26     19.85 o 
  12   3   0       41.42       83.06     19.81 o 
  13   3   0       66.56       71.96     17.14 o 
  14   3   0       24.65       21.24     21.05 o 
   0   4   0     6176.55     6084.50     88.74 o 
   1   4   0     1919.33     2073.80     25.97 o 
   2   4   0      929.18      881.16     12.37 o 
   3   4   0      850.30      923.84     18.24 o 
   4   4   0      342.67      374.34     11.95 o 
   5   4   0        9.05       24.57      6.17 o 
   6   4   0       30.11       41.73      7.41 o 
   7   4   0     1059.37     1197.19     27.38 o 
   8   4   0       49.08       31.62      6.11 o 
   9   4   0      462.08      474.15     16.16 o 
  10   4   0      148.61      146.10     13.84 o 
  11   4   0        2.80       10.04     10.52 o 
  12   4   0       31.60       60.90     15.78 o 
  13   4   0      327.27      303.19     33.77 o 
  14   4   0      155.17      158.23     34.12 o 
   1   5   0     1915.57     1836.79     22.32 o 
   2   5   0     3218.27     3092.77     36.72 o 
   3   5   0     1891.72     1956.11     27.89 o 
   4   5   0      296.20      315.81     11.87 o 
   5   5   0      565.12      576.65     16.33 o 
   6   5   0      206.18      291.32     14.06 o 
   7   5   0      342.09      325.63     10.86 o 
   8   5   0      335.92      360.00     18.14 o 
   9   5   0      927.29      890.54     20.41 o 
  10   5   0        0.15       -1.43      9.49 o 
  11   5   0       10.80       15.65     11.84 o 
  12   5   0       50.24       25.18     44.56 o 
  13   5   0        8.06       20.45     19.74 o 
  14   5   0      115.87      120.14     21.67 o 
   0   6   0      199.30      277.59     10.46 o 
   1   6   0      902.68      812.23     14.22 o 
   2   6   0       83.05      127.75      4.79 o 
   3   6   0     1436.06     1483.02     19.31 o 
   4   6   0     2188.81     2322.56     38.65 o 
   5   6   0        1.14       -5.43      6.19 o 
   6   6   0      117.84      110.92     11.76 o 
   7   6   0      117.70      123.38     11.03 o 
   8   6   0       64.21       68.84      5.41 o 
   9   6   0      782.80      716.61     24.45 o 
  10   6   0       43.07       44.93     11.38 o 
  11   6   0        1.27       20.51     12.08 o 
  12   6   0      371.74      396.58     33.42 o 
  13   6   0       64.43       55.95     20.18 o 
  14   6   0       29.66       63.69     28.15 o 
   1   7   0       46.43       50.96      6.21 o 
   2   7   0      267.69      286.71     12.03 o 
   3   7   0     1420.65     1562.57     21.36 o 
   4   7   0      518.79      642.90     17.12 o 
   5   7   0      703.31      705.78     19.15 o 
   6   7   0     1100.71     1036.87     24.13 o 
   7   7   0      318.32      322.68     15.62 o 
   8   7   0     1297.85     1261.50     29.56 o 
   9   7   0     1165.23     1221.68     30.61 o 
  10   7   0       98.49      108.62     14.26 o 
  11   7   0       43.68       24.67     19.50 o 
  12   7   0       63.55       42.41     18.77 o 
  13   7   0      192.64      256.49     30.52 o 
  14   7   0       30.07       46.51     19.85 o 
   0   8   0     1932.96     2170.64     44.91 o 
   1   8   0     2058.14     2058.73     30.57 o 
   2   8   0     2195.38     2248.59     37.87 o 
   3   8   0      601.19      676.57     13.63 o 
   4   8   0      751.26      810.67     22.46 o 
   5   8   0        0.03       16.27      7.54 o 
   6   8   0       74.39       90.43     10.90 o 
   7   8   0      179.36      194.59     13.70 o 
   8   8   0      106.04      101.06     12.71 o 
   9   8   0        1.86       10.92     10.45 o 
  10   8   0       31.08        9.65     10.81 o 
  11   8   0        1.35        0.63     10.91 o 
  12   8   0        4.96       14.84     17.47 o 
  13   8   0       54.63       48.01     23.25 o 
   1   9   0     1104.02     1182.21     23.06 o 
   2   9   0     3304.49     3568.75     44.16 o 
   3   9   0      976.98      968.36     17.64 o 
   4   9   0      573.27      556.81     17.93 o 
   5   9   0      215.63      234.91     13.87 o 
   6   9   0       68.40       54.45      9.73 o 
   7   9   0      135.01      135.97     12.45 o 
   8   9   0      285.45      294.28     17.17 o 
   9   9   0       38.77       33.24     11.53 o 
  10   9   0        0.67       -0.80     10.70 o 
  11   9   0       64.59       82.49     18.75 o 
  12   9   0      251.54      251.52     43.34 o 
  13   9   0        1.47       13.88     19.81 o 
   0  10   0     1767.73     1912.94     72.93 o 
   1  10   0       73.40       42.71      8.83 o 
   2  10   0     2566.12     2765.09     35.67 o 
   3  10   0      731.06      751.98     15.18 o 
   4  10   0        1.13       -1.87      4.23 o 
   5  10   0       19.00       39.68     11.66 o 
   6  10   0       16.42       23.70     10.05 o 
   7  10   0      564.47      531.41     21.36 o 
   8  10   0      932.28      960.05     28.55 o 
   9  10   0      605.87      534.90     23.37 o 
  10  10   0      579.96      607.41     25.89 o 
  11  10   0        0.08        0.78     13.53 o 
  12  10   0       24.68       32.56     19.79 o 
  13  10   0      119.33      114.95     26.00 o 
   1  11   0      301.81      377.03     15.55 o 
   2  11   0       42.42       35.96      6.87 o 
   3  11   0      609.46      704.90     15.56 o 
   4  11   0       20.18       15.79      5.55 o 
   5  11   0        0.02       -1.28      8.18 o 
   6  11   0       39.53       55.95     10.70 o 
   7  11   0      539.87      484.76     20.83 o 
   8  11   0      143.10      146.84     15.43 o 
   9  11   0      140.71      143.66     15.78 o 
  10  11   0       14.00       11.66     16.78 o 
  11  11   0      102.02      103.65     24.35 o 
  12  11   0      602.57      602.77     57.61 o 
  13  11   0       32.30       30.80     22.64 o 
   0  12   0       48.65       93.85     14.11 o 
   1  12   0       73.62       91.64     10.17 o 
   2  12   0     1027.10     1103.70     22.18 o 
   3  12   0       40.82       55.19      7.30 o 
   4  12   0       58.99       56.57      6.65 o 
   5  12   0        0.01       -7.85      8.60 o 
   6  12   0      698.95      672.51     27.74 o 
   7  12   0      535.81      554.46     24.52 o 
   8  12   0      510.54      504.51     22.81 o 
   9  12   0       95.76       90.22     14.93 o 
  10  12   0        0.22        2.92     11.39 o 
  11  12   0      429.48      450.37     36.42 o 
  12  12   0      200.25      244.72     29.62 o 
   1  13   0      105.73       96.36     11.12 o 
   2  13   0        3.52        5.46      7.06 o 
   3  13   0      297.20      295.52     13.21 o 
   4  13   0       70.71       84.96      9.94 o 
   5  13   0       72.35       85.98     12.21 o 
   6  13   0       15.05        7.47     10.45 o 
   7  13   0      552.85      502.58     22.48 o 
   8  13   0        9.03       19.81     11.56 o 
   9  13   0        4.18       -8.28     11.44 o 
  10  13   0       30.80       37.44     13.86 o 
  11  13   0       20.88       24.27     21.58 o 
  12  13   0       16.45       53.28     23.42 o 
   0  14   0        9.63       12.94     13.41 o 
   1  14   0      144.52      133.99     10.96 o 
   2  14   0       84.72       74.96      9.64 o 
   3  14   0       36.23        6.15      7.45 o 
   4  14   0      166.52      173.74     10.58 o 
   5  14   0      471.19      416.65     18.16 o 
   6  14   0      245.49      249.64     17.25 o 
   7  14   0      142.65      120.99     14.56 o 
   8  14   0        9.96       25.41     12.70 o 
   9  14   0      148.67      133.39     16.80 o 
  10  14   0      201.82      181.67     19.15 o 
  11  14   0       91.86       85.82     25.32 o 
   1  15   0     1410.02     1408.70     28.68 o 
   2  15   0     1278.23     1258.92     31.66 o 
   3  15   0        0.63       -9.14      9.14 o 
   4  15   0       36.51       38.72     10.97 o 
   5  15   0      318.95      330.39     18.85 o 
   6  15   0        4.65        1.43      9.49 o 
   7  15   0      229.67      240.07     26.29 o 
   8  15   0       22.40       28.09     13.35 o 
   9  15   0       32.78        9.83     12.66 o 
  10  15   0        0.18       -4.07     17.17 o 
  11  15   0       61.03       78.65     25.43 o 
   0  16   0     1447.97     1424.69     84.40 o 
   1  16   0      443.47      391.15     18.65 o 
   2  16   0      639.05      631.57     21.49 o 
   3  16   0       29.09       32.57      9.06 o 
   4  16   0        3.72       -3.43     10.85 o 
   5  16   0      183.32      131.57     14.83 o 
   6  16   0      151.24      148.64     16.47 o 
   7  16   0       83.81       64.18     12.62 o 
   8  16   0       34.69       35.22     12.33 o 
   9  16   0        0.22        2.18     14.07 o 
  10  16   0      106.76      118.82     29.76 o 
   1  17   0      510.99      472.67     19.84 o 
   2  17   0      103.54      128.04     12.38 o 
   3  17   0       73.85       69.56     14.14 o 
   4  17   0       27.00        6.56     13.97 o 
   5  17   0       60.65       47.56     13.97 o 
   6  17   0        4.55        7.61     12.18 o 
   7  17   0        5.53      -11.70     11.70 o 
   8  17   0        5.54       26.94     12.05 o 
   9  17   0        8.61       36.44     22.43 o 
  10  17   0        0.07       33.37     21.54 o 
   0  18   0      585.46      612.16     32.29 o 
   1  18   0      545.32      529.08     19.66 o 
   2  18   0      233.45      217.53     14.98 o 
   3  18   0      312.58      281.40     23.01 o 
   4  18   0      181.92      189.50     17.88 o 
   5  18   0       60.44       58.01     25.73 o 
   6  18   0        8.38       17.68     15.33 o 
   7  18   0       92.05      121.96     17.50 o 
   8  18   0        0.01        1.13     13.87 o 
   9  18   0       10.25       -1.13     17.79 o 
   1  19   0        8.49       13.42     13.91 o 
   2  19   0      223.51      158.98     15.36 o 
   3  19   0       32.61       27.15     13.07 o 
   4  19   0        1.48       16.81     13.64 o 
   5  19   0      159.32      145.88     18.91 o 
   6  19   0       68.61       89.55     15.55 o 
   7  19   0        8.50      -15.07     15.07 o 
   8  19   0       29.58       42.10     16.53 o 
   0  20   0      225.33      194.45     28.51 o 
   1  20   0       54.45       57.56     13.25 o 
   2  20   0      171.26      190.89     16.68 o 
   3  20   0      186.81      191.07     16.82 o 
   4  20   0      100.33      101.35     14.85 o 
   5  20   0       52.98       25.16     13.97 o 
   6  20   0       45.81       61.78     15.88 o 
   7  20   0        1.01       -7.59     12.87 o 
   1  21   0        0.18        1.36     12.53 o 
   2  21   0        0.35        9.93     12.25 o 
   3  21   0        0.28       17.00     12.65 o 
   4  21   0        9.65       36.80     13.58 o 
   5  21   0       38.68       49.19     19.14 o 
   6  21   0       10.00       -4.52     13.21 o 
   0  22   0        9.29       31.30     20.88 o 
   1  22   0        3.20        3.37     12.05 o 
   2  22   0      106.50      124.62     17.24 o 
   3  22   0        2.87      -13.74     13.74 o 
   4  22   0       69.77       54.38     14.82 o 
   5  22   0        1.11       -4.27     13.06 o 
   1  23   0      260.45      204.78     21.68 o 
   2  23   0       68.29      105.94     17.56 o 
   3  23   0        8.06        3.37     14.03 o 
 -14   1   1        0.01       -1.81     21.41 o 
 -13   1   1        2.82       17.38     17.07 o 
 -12   1   1      160.48      168.64     16.15 o 
 -11   1   1      188.95      191.52     16.13 o 
 -10   1   1       87.19       70.56     12.33 o 
  -9   1   1       33.01       37.67     10.00 o 
  -8   1   1        3.47        2.41      5.93 o 
  -7   1   1        1.76        3.41      8.97 o 
  -6   1   1      915.63     1005.96     17.81 o 
  -5   1   1     2549.77     2649.82     36.11 o 
  -4   1   1     1141.96     1100.07     14.30 o 
  -3   1   1    21729.42    21252.84    168.57 o 
  -2   1   1      302.69      328.14      7.19 o 
  -1   1   1     3092.43     2865.80     23.79 o 
   0   1   1     1639.42     1458.43     12.81 o 
   1   1   1      153.52      142.57      2.16 o 
   2   1   1     3836.89     3575.56     28.30 o 
   3   1   1     1689.97     1668.01     17.76 o 
   4   1   1     2745.76     2633.94     38.18 o 
   5   1   1      288.46      359.35     12.28 o 
   6   1   1       75.02       84.23      8.24 o 
   7   1   1      161.18      196.21     13.08 o 
   8   1   1      248.50      222.20     10.14 o 
   9   1   1      668.67      647.49     20.29 o 
  10   1   1       24.98       20.38     13.45 o 
  11   1   1      118.76       98.66     10.62 o 
  12   1   1       78.43       36.12     14.73 o 
  13   1   1       68.81       48.79     20.37 o 
  14   1   1        3.43      -16.71     16.71 o 
 -14   2   1       50.33       10.41     25.93 o 
 -13   2   1       35.59       10.13     21.40 o 
 -12   2   1      254.86      230.47     20.70 o 
 -11   2   1      419.47      334.25     25.48 o 
 -10   2   1      439.91      390.32     19.12 o 
  -9   2   1      180.02      175.91     10.91 o 
  -8   2   1      535.69      586.74     16.40 o 
  -7   2   1       85.47       87.17      7.70 o 
  -6   2   1      375.30      377.68     12.20 o 
  -5   2   1      487.78      544.83     10.34 o 
  -4   2   1     4196.95     4085.69     54.81 o 
  -3   2   1      282.82      268.68      9.61 o 
  -2   2   1     3769.42     3755.60     58.94 o 
  -1   2   1      177.23      239.39      4.45 o 
   0   2   1      848.48      821.41      7.42 o 
   1   2   1    15726.37    14410.71    113.96 o 
   2   2   1     3650.82     3411.77     24.26 o 
   3   2   1     4692.98     4531.39     48.99 o 
   4   2   1        0.06        3.34      3.71 o 
   5   2   1     1083.91     1117.15     20.23 o 
   6   2   1     1484.78     1700.29     24.51 o 
   7   2   1      718.63      750.28     26.97 o 
   8   2   1      211.47      145.97      8.22 o 
   9   2   1        1.90       10.83      7.97 o 
  10   2   1      325.89      349.70     17.14 o 
  11   2   1        4.05        7.21      9.52 o 
  12   2   1      350.44      368.46     24.62 o 
  13   2   1      179.06      162.56     27.50 o 
  14   2   1      112.02      106.60     24.83 o 
 -14   3   1       49.95       33.16     21.05 o 
 -13   3   1       40.16       40.87     21.26 o 
 -12   3   1       79.20       76.08     14.12 o 
 -11   3   1       68.80       75.15     13.18 o 
 -10   3   1      637.51      583.33     42.06 o 
  -9   3   1      223.39      215.57     12.40 o 
  -8   3   1       78.66       89.50      8.76 o 
  -7   3   1       52.22       42.23      6.92 o 
  -6   3   1     1013.17     1057.32     15.66 o 
  -5   3   1      137.11      139.44      6.72 o 
  -4   3   1     2760.75     2932.58     52.80 o 
  -3   3   1      591.69      530.66     13.62 o 
  -2   3   1    13464.44    12628.36    112.36 o 
  -1   3   1    17818.67    16701.40    133.20 o 
   0   3   1     6310.30     5713.91     44.09 o 
   1   3   1     5407.06     5042.57     42.30 o 
   2   3   1      864.23      864.02     10.56 o 
   3   3   1      198.87      192.82      7.24 o 
   4   3   1      899.63      850.04     13.59 o 
   5   3   1      204.86      149.78      9.30 o 
   6   3   1        0.96       -0.79      4.85 o 
   7   3   1        4.44       -0.08      5.37 o 
   8   3   1       11.64       17.69      6.78 o 
   9   3   1       12.97       10.22      7.64 o 
  10   3   1     1577.08     1503.80     29.31 o 
  11   3   1        7.21        6.81     10.65 o 
  12   3   1       32.80       36.65     15.69 o 
  13   3   1        9.46       25.57     14.99 o 
  14   3   1        0.29        0.04     40.21 o 
 -14   4   1       58.83       49.20     32.38 o 
 -13   4   1      330.77      299.23     31.33 o 
 -12   4   1        6.94       14.08     12.16 o 
 -11   4   1      226.97      236.97     17.54 o 
 -10   4   1      252.88      224.95     16.16 o 
  -9   4   1      916.42      950.55     22.57 o 
  -8   4   1      507.71      457.29     15.65 o 
  -7   4   1      361.06      360.25     14.62 o 
  -6   4   1      116.92      115.72      6.57 o 
  -5   4   1     1451.60     1673.13     32.06 o 
  -4   4   1      444.64      530.52     21.82 o 
  -3   4   1      524.58      539.67     10.28 o 
  -2   4   1     9935.01     9355.80     77.90 o 
  -1   4   1       11.74       12.58      3.90 o 
   0   4   1      803.20      751.98     11.87 o 
   1   4   1     1283.42     1149.66     15.22 o 
   2   4   1     4028.39     3943.44     64.27 o 
   3   4   1       10.51       26.14      4.66 o 
   4   4   1     1128.25     1055.78     13.07 o 
   5   4   1     1097.83     1113.21     22.02 o 
   6   4   1       54.24       80.90      6.45 o 
   7   4   1      169.71      190.76      9.56 o 
   8   4   1       40.82       24.16      7.02 o 
   9   4   1       60.45       46.68      8.34 o 
  10   4   1      395.07      407.03     19.36 o 
  11   4   1      204.32      200.15     16.36 o 
  12   4   1      153.39      161.12     27.34 o 
  13   4   1       96.63      113.32     19.78 o 
  14   4   1        3.20        6.28     21.29 o 
 -14   5   1      162.41      157.17     25.90 o 
 -13   5   1       42.24      -16.85     16.85 o 
 -12   5   1      469.54      492.41     23.95 o 
 -11   5   1      255.86      244.11     18.21 o 
 -10   5   1      167.09      154.61     14.56 o 
  -9   5   1      366.53      329.14     19.19 o 
  -8   5   1      929.08      975.12     25.63 o 
  -7   5   1      980.61      966.54     17.29 o 
  -6   5   1      105.11       84.87     10.93 o 
  -5   5   1      425.79      413.58     10.36 o 
  -4   5   1      151.73      152.53      7.87 o 
  -3   5   1     1092.28     1152.25     16.52 o 
  -2   5   1      706.87      672.85     12.01 o 
  -1   5   1     5888.56     5808.41     55.94 o 
   0   5   1     2204.34     2156.47     42.41 o 
   1   5   1     9472.30     9175.21     93.25 o 
   2   5   1     1050.38      983.55     17.12 o 
   3   5   1       22.37       34.18      5.95 o 
   4   5   1      381.14      465.03     13.57 o 
   5   5   1      436.96      446.84     13.94 o 
   6   5   1      623.07      656.30     19.76 o 
   7   5   1       34.32       52.89      5.92 o 
   8   5   1       40.16       39.20      6.61 o 
   9   5   1      740.28      730.97     23.84 o 
  10   5   1      297.30      303.24     28.45 o 
  11   5   1        9.35      -10.67     12.75 o 
  12   5   1        0.52        0.67     13.68 o 
  13   5   1        7.05       28.06     15.13 o 
  14   5   1       90.39      105.92     20.11 o 
 -14   6   1        1.80       -4.92     18.31 o 
 -13   6   1      170.49      173.41     26.19 o 
 -12   6   1      854.25      878.68     30.88 o 
 -11   6   1        6.26        7.92     14.37 o 
 -10   6   1       32.53       17.16     11.57 o 
  -9   6   1      257.77      259.36     16.43 o 
  -8   6   1     1255.42     1083.78     35.40 o 
  -7   6   1       21.58       18.47      5.53 o 
  -6   6   1       41.10       16.58      6.98 o 
  -5   6   1      787.78      728.49     20.00 o 
  -4   6   1       86.05       89.07      7.99 o 
  -3   6   1       49.85       45.70      4.49 o 
  -2   6   1     2692.96     2740.32     31.20 o 
  -1   6   1       57.07       65.79      4.91 o 
   0   6   1      608.77      603.80     15.73 o 
   1   6   1       71.68       35.39      6.82 o 
   2   6   1        0.28        3.73      4.83 o 
   3   6   1       59.43       32.99      6.72 o 
   4   6   1     3037.74     3151.46     41.38 o 
   5   6   1        2.73       11.63      7.19 o 
   6   6   1     1611.14     1614.58     22.87 o 
   7   6   1      383.75      401.01     17.17 o 
   8   6   1     2132.87     2126.94     38.12 o 
   9   6   1       53.81       46.40     10.99 o 
  10   6   1      105.78       87.65     20.98 o 
  11   6   1      270.20      321.05     23.17 o 
  12   6   1        1.01       -5.21     14.04 o 
  13   6   1      315.61      296.34     25.34 o 
  14   6   1        9.25       13.85     15.63 o 
 -14   7   1        0.16      -12.96     20.22 o 
 -13   7   1        0.19      -17.10     17.10 o 
 -12   7   1        3.43       -0.36     12.40 o 
 -11   7   1      112.79      111.25     15.81 o 
 -10   7   1       40.74       29.89     13.11 o 
  -9   7   1      180.52      202.66     15.52 o 
  -8   7   1      374.25      374.28     11.38 o 
  -7   7   1       60.10       48.63      9.96 o 
  -6   7   1      213.79      230.65     17.49 o 
  -5   7   1       97.34      103.69     10.44 o 
  -4   7   1        3.23        1.53      6.12 o 
  -3   7   1     1283.09     1389.34     20.38 o 
  -2   7   1     1569.22     1507.13     21.36 o 
  -1   7   1       93.70       97.19      7.02 o 
   0   7   1       77.83       83.32      6.82 o 
   1   7   1     2445.42     2335.19     31.97 o 
   2   7   1     1434.80     1474.84     30.24 o 
   3   7   1      163.62      163.55      6.31 o 
   4   7   1     2313.09     2232.79     33.89 o 
   5   7   1      101.21      112.76     11.72 o 
   6   7   1     1306.10     1261.61     35.12 o 
   7   7   1      351.08      329.89     15.77 o 
   8   7   1       37.98       43.69     10.46 o 
   9   7   1        5.85        4.42      9.51 o 
  10   7   1       76.32       78.34     12.76 o 
  11   7   1       52.24       74.17     19.74 o 
  12   7   1       56.28       70.30     16.56 o 
  13   7   1      352.59      375.09     28.90 o 
 -13   8   1       93.73      106.84     25.59 o 
 -12   8   1       38.81       45.09     13.70 o 
 -11   8   1       45.95       30.83     13.39 o 
 -10   8   1      135.33       99.45     14.63 o 
  -9   8   1      734.23      772.13     25.74 o 
  -8   8   1      109.36      143.38     21.56 o 
  -7   8   1      322.27      311.34     16.55 o 
  -6   8   1      211.89      202.01     13.00 o 
  -5   8   1      662.61      565.48     18.25 o 
  -4   8   1      726.37      739.53     19.18 o 
  -3   8   1       12.88       23.24      5.10 o 
  -2   8   1       70.88       72.66      5.43 o 
  -1   8   1     1414.64     1504.56     22.37 o 
   0   8   1       78.74       59.21      8.48 o 
   1   8   1     1571.01     1539.60     25.54 o 
   2   8   1        5.47       15.61      5.41 o 
   3   8   1     4152.96     4546.68     62.41 o 
   4   8   1      316.09      386.89     14.57 o 
   5   8   1       58.93       73.81      8.66 o 
   6   8   1        0.03        3.71      8.52 o 
   7   8   1        3.57       11.76     10.38 o 
   8   8   1      131.84      128.95     13.25 o 
   9   8   1       72.41       51.64     11.62 o 
  10   8   1        0.08       -9.87     12.41 o 
  11   8   1        7.42        4.59     17.75 o 
  12   8   1        8.51       15.65     22.32 o 
  13   8   1       15.36        9.29     17.87 o 
 -13   9   1      340.14      340.90     34.55 o 
 -12   9   1       93.44      117.75     20.05 o 
 -11   9   1        3.30      -14.96     14.96 o 
 -10   9   1      135.54       99.17     14.57 o 
  -9   9   1      246.33      245.30     17.12 o 
  -8   9   1     1017.59      976.40     28.77 o 
  -7   9   1     1053.46     1005.31     26.79 o 
  -6   9   1      434.54      430.99     18.17 o 
  -5   9   1      479.47      520.95     18.68 o 
  -4   9   1      430.00      499.52     12.91 o 
  -3   9   1       10.07        2.95      6.10 o 
  -2   9   1       11.72        9.42      4.89 o 
  -1   9   1      850.68      784.31     16.51 o 
   0   9   1       87.03      123.34     11.54 o 
   1   9   1      281.52      296.05     12.74 o 
   2   9   1      259.55      261.99     11.83 o 
   3   9   1      180.71      168.89      8.09 o 
   4   9   1      130.71      145.08     10.59 o 
   5   9   1       51.97       45.00      8.51 o 
   6   9   1        9.13        8.22      8.32 o 
   7   9   1     1531.25     1320.57     29.82 o 
   8   9   1      254.79      278.02     16.26 o 
   9   9   1        0.87        6.47      9.74 o 
  10   9   1       56.44       50.72     12.65 o 
  11   9   1        2.35       18.55     16.60 o 
  12   9   1        0.87      -12.46     17.09 o 
  13   9   1      178.00      220.01     24.70 o 
 -13  10   1      110.84       93.48     26.06 o 
 -12  10   1       86.94       83.92     35.04 o 
 -11  10   1        0.54       19.14     13.25 o 
 -10  10   1      734.28      714.77     27.84 o 
  -9  10   1      260.30      230.01     17.73 o 
  -8  10   1      298.93      290.02     18.03 o 
  -7  10   1       42.95       40.74     10.95 o 
  -6  10   1        5.02       15.12      9.07 o 
  -5  10   1      164.65      170.15     12.57 o 
  -4  10   1      198.13      189.73      9.29 o 
  -3  10   1        8.35        7.39      5.51 o 
  -2  10   1      386.67      438.45     12.61 o 
  -1  10   1      222.59      252.41     10.68 o 
   0  10   1        0.99        0.11      6.08 o 
   1  10   1       10.30       13.78      9.20 o 
   2  10   1       21.66        7.06      7.86 o 
   3  10   1      797.16      939.32     18.82 o 
   4  10   1        6.79        9.33      7.43 o 
   5  10   1       23.00       37.33      8.82 o 
   6  10   1     1083.62     1082.70     26.52 o 
   7  10   1     1276.11     1314.32     30.54 o 
   8  10   1      469.62      470.17     20.85 o 
   9  10   1      134.47      131.37     14.30 o 
  10  10   1       12.10        1.30     11.13 o 
  11  10   1       71.49       53.57     18.63 o 
  12  10   1       11.03       -4.12     14.89 o 
  13  10   1       21.13       -2.40     15.92 o 
 -13  11   1      142.78      126.80     28.26 o 
 -12  11   1       65.04       47.03     23.14 o 
 -11  11   1        5.92        6.04     12.82 o 
 -10  11   1      873.04      816.17     30.61 o 
  -9  11   1      105.01      111.23     15.92 o 
  -8  11   1       82.86       91.20     13.11 o 
  -7  11   1      213.48      204.00     15.36 o 
  -6  11   1      239.31      245.57     18.38 o 
  -5  11   1       42.81       42.92     10.70 o 
  -4  11   1      261.21      291.53     11.99 o 
  -3  11   1     1117.72     1183.51     34.64 o 
  -2  11   1      651.16      713.68     17.37 o 
  -1  11   1      161.91      159.14      9.68 o 
   0  11   1      404.25      383.89     15.49 o 
   1  11   1      320.61      284.90     13.44 o 
   2  11   1        2.50       -7.02      7.21 o 
   3  11   1        8.21        5.89      9.26 o 
   4  11   1      556.46      524.89     12.32 o 
   5  11   1      218.24      225.48     14.24 o 
   6  11   1        0.40       -8.59      8.59 o 
   7  11   1        0.18        0.87      9.19 o 
   8  11   1       12.60       35.76     11.29 o 
   9  11   1       44.63       49.43     11.94 o 
  10  11   1      462.81      480.84     28.30 o 
  11  11   1        4.88        7.73     19.65 o 
  12  11   1       13.71        1.51     18.93 o 
 -12  12   1      248.19      214.48     29.04 o 
 -11  12   1       41.63       58.79     15.31 o 
 -10  12   1        2.37        5.72     12.55 o 
  -9  12   1       77.01       63.79     14.53 o 
  -8  12   1     1121.54     1106.56     37.03 o 
  -7  12   1       73.03       87.12     14.17 o 
  -6  12   1       91.38       82.90     12.45 o 
  -5  12   1      115.04      142.31     13.10 o 
  -4  12   1        0.03        1.27      5.99 o 
  -3  12   1       95.06      101.04      8.24 o 
  -2  12   1       44.91       38.16      7.62 o 
  -1  12   1        0.87        5.71      9.21 o 
   0  12   1        4.74        8.11      8.83 o 
   1  12   1        8.45       13.53      7.96 o 
   2  12   1      224.63      203.32     13.05 o 
   3  12   1      215.36      254.45     13.06 o 
   4  12   1       90.16       76.95      8.25 o 
   5  12   1      282.95      282.13     16.03 o 
   6  12   1        3.82        1.10      9.49 o 
   7  12   1      668.80      659.12     26.33 o 
   8  12   1       96.71       80.96     13.62 o 
   9  12   1       63.15       59.80     13.68 o 
  10  12   1      250.68      230.02     25.95 o 
  11  12   1       14.90       14.80     17.64 o 
  12  12   1      136.99      106.26     27.26 o 
 -12  13   1      117.37       72.18     25.26 o 
 -11  13   1        0.89      -14.76     14.76 o 
 -10  13   1      269.73      320.71     21.75 o 
  -9  13   1      361.34      318.33     20.72 o 
  -8  13   1      585.47      600.70     25.22 o 
  -7  13   1       93.33       88.37     15.07 o 
  -6  13   1      188.18      194.17     21.51 o 
  -5  13   1       16.03       34.50     10.56 o 
  -4  13   1      203.47      213.54     10.67 o 
  -3  13   1        3.73        0.14      7.10 o 
  -2  13   1      175.61      173.15     11.23 o 
  -1  13   1      200.20      175.01     11.27 o 
   0  13   1      197.11      185.82     11.88 o 
   1  13   1      363.65      378.30     21.25 o 
   2  13   1       15.80       20.82      9.06 o 
   3  13   1       28.45       25.17      7.16 o 
   4  13   1       16.10       25.64      8.54 o 
   5  13   1      221.82      208.84     13.40 o 
   6  13   1      342.89      357.77     19.64 o 
   7  13   1       81.97      106.85     13.93 o 
   8  13   1     2083.82     2086.53     51.30 o 
   9  13   1       28.35       35.25     13.39 o 
  10  13   1      152.02      167.81     28.37 o 
  11  13   1      149.95      168.79     24.03 o 
  12  13   1      165.05      148.62     22.95 o 
 -11  14   1      675.55      692.54     37.15 o 
 -10  14   1       12.54        9.65     19.47 o 
  -9  14   1       27.01       24.23     13.56 o 
  -8  14   1      212.91      241.20     19.06 o 
  -7  14   1       69.06       68.98     13.20 o 
  -6  14   1      963.00      878.79     28.00 o 
  -5  14   1       38.83       29.77      9.97 o 
  -4  14   1        2.04       -6.76      6.76 o 
  -3  14   1       29.30       34.09      8.23 o 
  -2  14   1       41.81       57.04      9.09 o 
  -1  14   1      324.40      330.72     14.82 o 
   0  14   1      653.16      659.16     28.08 o 
   1  14   1       90.65       79.15     11.35 o 
   2  14   1       62.63       49.16     11.56 o 
   3  14   1      110.25       95.75      9.82 o 
   4  14   1       71.66       81.18     12.56 o 
   5  14   1       30.45       36.40     11.61 o 
   6  14   1       29.82       46.11     10.70 o 
   7  14   1      155.27      159.32     15.86 o 
   8  14   1      204.14      200.29     17.59 o 
   9  14   1      309.06      315.03     36.48 o 
  10  14   1      136.52      121.42     38.64 o 
  11  14   1        3.85       -5.86     28.65 o 
 -11  15   1       90.04      106.53     23.91 o 
 -10  15   1        2.39      -14.47     14.47 o 
  -9  15   1      292.93      306.87     23.67 o 
  -8  15   1      598.64      589.34     26.66 o 
  -7  15   1       13.33       11.70     12.46 o 
  -6  15   1        5.49        1.23     13.46 o 
  -5  15   1       20.72       14.38      9.93 o 
  -4  15   1      118.34       98.65     13.20 o 
  -3  15   1      713.67      668.86     20.32 o 
  -2  15   1       38.87       50.37      9.44 o 
  -1  15   1       14.46        7.41      8.54 o 
   0  15   1      398.13      397.59     17.12 o 
   1  15   1      180.49      176.88     13.18 o 
   2  15   1      374.33      354.17     15.77 o 
   3  15   1      169.10      165.47     11.79 o 
   4  15   1      588.33      561.55     23.01 o 
   5  15   1        0.03       -3.93      9.88 o 
   6  15   1       22.49       28.99     10.06 o 
   7  15   1      114.88      111.96     13.42 o 
   8  15   1        5.36       30.26     12.89 o 
   9  15   1        5.77       26.65     16.39 o 
  10  15   1      110.87      121.17     21.78 o 
  11  15   1      186.51      147.97     37.90 o 
 -10  16   1        0.06       -0.98     15.39 o 
  -9  16   1        8.10        1.36     12.64 o 
  -8  16   1       12.77       -8.04     12.75 o 
  -7  16   1       89.32       77.52     13.74 o 
  -6  16   1      639.46      584.80     23.19 o 
  -5  16   1        8.08        7.25     11.14 o 
  -4  16   1      251.50      223.15     22.01 o 
  -3  16   1       40.75       29.85      9.90 o 
  -2  16   1      754.52      713.77     21.92 o 
  -1  16   1       91.07       50.45     10.45 o 
   0  16   1      968.98      919.98     25.01 o 
   1  16   1      103.12      116.83     14.85 o 
   2  16   1      351.48      368.45     15.64 o 
   3  16   1      195.86      219.24     16.18 o 
   4  16   1        9.60       28.71     17.74 o 
   5  16   1       18.69       11.33     11.27 o 
   6  16   1      259.70      249.17     20.68 o 
   7  16   1       11.63        4.08     10.76 o 
   8  16   1      198.04      198.59     20.42 o 
   9  16   1      374.73      392.98     27.97 o 
  10  16   1       24.69       -8.19     17.13 o 
 -10  17   1       27.19       46.05     20.95 o 
  -9  17   1        0.02       11.66     19.95 o 
  -8  17   1        0.31        6.78     11.90 o 
  -7  17   1       71.69       73.40     13.38 o 
  -6  17   1        3.61        7.54     13.23 o 
  -5  17   1        4.88       -0.53     11.81 o 
  -4  17   1      139.55      141.59     15.55 o 
  -3  17   1        0.41      -10.97     10.97 o 
  -2  17   1        2.44       -0.42     10.87 o 
  -1  17   1        0.01        5.90      9.35 o 
   0  17   1        0.44       -9.67      9.67 o 
   1  17   1      324.68      306.63     15.16 o 
   2  17   1        7.91        2.39      8.74 o 
   3  17   1      133.27      108.58     13.12 o 
   4  17   1        3.34      -10.87     15.83 o 
   5  17   1        0.64       -0.88     11.31 o 
   6  17   1        5.30        0.85     12.16 o 
   7  17   1       19.41        7.74     12.22 o 
   8  17   1       13.54        7.10     17.18 o 
   9  17   1       53.90       43.18     18.58 o 
  10  17   1       58.63       99.05     23.16 o 
  -9  18   1      113.49      162.83     17.93 o 
  -8  18   1        1.00       -2.25     11.65 o 
  -7  18   1       13.08        7.88     15.76 o 
  -6  18   1      113.03      105.07     16.51 o 
  -5  18   1        5.88      -11.63     11.63 o 
  -4  18   1       33.18       24.34     12.63 o 
  -3  18   1      391.40      410.04     22.53 o 
  -2  18   1      350.68      310.63     17.44 o 
  -1  18   1      104.71       77.84     12.06 o 
   0  18   1       70.62       71.04     11.64 o 
   1  18   1      508.43      478.60     18.86 o 
   2  18   1      115.27      127.59     14.31 o 
   3  18   1       44.46       29.34     11.60 o 
   4  18   1      190.80      176.53     16.17 o 
   5  18   1      319.10      325.11     19.52 o 
   6  18   1        8.42       14.49     13.01 o 
   7  18   1       11.86       10.72     13.75 o 
   8  18   1       37.09       11.32     15.48 o 
   9  18   1       38.04       34.81     18.22 o 
  -8  19   1       51.48       53.95     16.22 o 
  -7  19   1       10.77       10.21     14.34 o 
  -6  19   1        8.58       13.45     14.04 o 
  -5  19   1       26.13       14.85     13.58 o 
  -4  19   1       30.40       23.98     14.18 o 
  -3  19   1      279.64      252.33     19.77 o 
  -2  19   1       38.96       54.73     13.73 o 
  -1  19   1      128.71      120.98     14.18 o 
   0  19   1      162.39      176.77     13.85 o 
   1  19   1       94.66       85.13     12.32 o 
   2  19   1       62.60       53.00     12.22 o 
   3  19   1       64.00       74.80     17.19 o 
   4  19   1       29.11        5.50     12.11 o 
   5  19   1       18.59        8.61     11.96 o 
   6  19   1       13.89       22.56     12.94 o 
   7  19   1       64.49       77.66     15.51 o 
   8  19   1        2.06      -17.05     17.05 o 
  -8  20   1       20.74       25.61     15.46 o 
  -7  20   1       38.91       44.97     15.60 o 
  -6  20   1        4.33       -4.94     13.63 o 
  -5  20   1       36.04       29.77     15.93 o 
  -4  20   1        5.42       -0.38     13.64 o 
  -3  20   1      102.40      119.45     17.97 o 
  -2  20   1      152.16      176.60     18.22 o 
  -1  20   1      327.28      283.90     16.82 o 
   0  20   1        0.42       -9.84      9.84 o 
   1  20   1       17.06        7.79     11.18 o 
   2  20   1      124.01      135.25     15.61 o 
   3  20   1       22.57       23.13     17.78 o 
   4  20   1      231.02      243.18     21.63 o 
   5  20   1       13.19       27.80     14.31 o 
   6  20   1       29.70       31.08     16.77 o 
   7  20   1        0.59      -13.98     13.98 o 
  -6  21   1       20.64       20.23     15.41 o 
  -5  21   1       13.75       32.42     15.85 o 
  -4  21   1       12.76       38.92     15.52 o 
  -3  21   1      456.09      451.13     26.41 o 
  -2  21   1       29.78       56.26     13.94 o 
  -1  21   1      347.23      334.01     23.27 o 
   0  21   1       55.43       46.57     13.54 o 
   1  21   1       22.61       23.07     12.89 o 
   2  21   1       17.38       15.45     18.53 o 
   3  21   1       21.03       35.37     13.72 o 
   4  21   1       34.82       45.77     15.13 o 
   5  21   1        5.41        0.18     13.18 o 
   6  21   1      106.45       94.99     17.14 o 
  -5  22   1       53.02       24.33     15.94 o 
  -4  22   1        5.60       12.66     13.30 o 
  -3  22   1        5.96        2.64     13.88 o 
  -2  22   1       19.94       22.03     12.95 o 
  -1  22   1       34.59       30.80     13.87 o 
   0  22   1      139.15      106.60     19.50 o 
   1  22   1        8.65       -4.16     12.22 o 
   2  22   1      280.02      322.59     26.47 o 
   3  22   1       25.47       13.71     14.29 o 
   4  22   1       29.80       22.10     17.04 o 
   5  22   1       28.26       35.20     14.49 o 
  -3  23   1        0.52       16.15     16.01 o 
  -2  23   1       40.69       28.75     15.20 o 
  -1  23   1      114.24      116.47     20.12 o 
   0  23   1      363.44      426.31     28.69 o 
   1  23   1       10.59       61.30     17.68 o 
   2  23   1      140.36      138.36     17.67 o 
   3  23   1        1.04       -5.82     14.91 o 
 -14   0   2      138.10      192.51     43.86 o 
 -12   0   2      552.82      571.33     65.27 o 
 -10   0   2        7.88      -12.55     12.55 o 
  -8   0   2       20.53       43.86     12.91 o 
  -6   0   2    12342.81    13625.62    200.62 o 
  -4   0   2      101.50       99.10     12.09 o 
  -2   0   2     1894.67     1842.39     28.75 o 
   0   0   2      650.80      657.09      5.95 o 
   2   0   2     2660.32     2568.21     25.94 o 
   4   0   2     3170.11     3269.54     39.05 o 
   6   0   2       11.75       56.13     11.06 o 
   8   0   2      845.23      834.70     25.11 o 
  10   0   2       97.24      109.38     17.49 o 
  12   0   2      205.01      179.98     32.03 o 
  14   0   2      409.94      450.81     52.91 o 
 -14   1   2        0.30        2.70     19.29 o 
 -13   1   2        7.16        1.45     12.62 o 
 -12   1   2      110.81      114.05     15.40 o 
 -11   1   2       16.96        1.53     10.98 o 
 -10   1   2      127.56      100.91     13.27 o 
  -9   1   2       13.07        8.15      9.28 o 
  -8   1   2      119.26      122.38     11.26 o 
  -7   1   2      339.33      290.44     11.30 o 
  -6   1   2      120.98      132.02      8.49 o 
  -5   1   2     1586.73     1659.87     20.60 o 
  -4   1   2     6416.50     6268.72     55.51 o 
  -3   1   2     8522.10     8357.26    103.77 o 
  -2   1   2      121.22       96.04      4.55 o 
  -1   1   2      562.36      589.44      5.50 o 
   0   1   2      405.70      336.17      3.55 o 
   1   1   2     2999.68     2718.79     15.89 o 
   2   1   2       63.76       78.35      2.78 o 
   3   1   2     5135.77     5183.14     46.62 o 
   4   1   2      422.20      433.81      9.21 o 
   5   1   2      133.27      169.72      6.79 o 
   6   1   2       50.21       75.38      6.20 o 
   7   1   2      207.61      186.46      8.96 o 
   8   1   2     2119.93     2129.98     25.46 o 
   9   1   2      407.58      423.40     14.66 o 
  10   1   2      412.64      358.35     14.39 o 
  11   1   2      130.11      130.46     13.82 o 
  12   1   2       78.35      106.97     16.56 o 
  13   1   2        3.94        7.88     19.67 o 
  14   1   2      245.50      260.61     46.13 o 
 -14   2   2        8.77       10.62     24.48 o 
 -13   2   2       13.21       -0.31     16.33 o 
 -12   2   2      110.41       99.04     14.78 o 
 -11   2   2      250.38      251.87     18.24 o 
 -10   2   2      168.16      168.77     14.52 o 
  -9   2   2      122.52      164.55     11.05 o 
  -8   2   2       23.33       11.79      7.20 o 
  -7   2   2      167.42      211.12     10.46 o 
  -6   2   2      490.57      556.74     12.07 o 
  -5   2   2      613.30      663.45     12.33 o 
  -4   2   2      340.37      381.35     10.43 o 
  -3   2   2     4811.25     4832.61     53.43 o 
  -2   2   2      919.92      880.70     15.91 o 
  -1   2   2      217.36      215.87      4.46 o 
   0   2   2     2909.48     3000.93     21.45 o 
   1   2   2     8035.65     7596.33     45.58 o 
   2   2   2     1229.82     1174.80     10.60 o 
   3   2   2      200.12      199.47      4.55 o 
   4   2   2      189.43      237.91      7.29 o 
   5   2   2     3955.31     4221.07     49.73 o 
   6   2   2      285.35      332.05     11.24 o 
   7   2   2       74.77       64.81      6.69 o 
   8   2   2        0.05       -6.35      6.35 o 
   9   2   2      331.85      404.19     23.15 o 
  10   2   2       89.83       63.00      9.28 o 
  11   2   2       68.43       49.16     14.45 o 
  12   2   2        6.57        7.19     13.19 o 
  13   2   2       14.67       14.09     18.04 o 
  14   2   2       46.57       59.38     30.29 o 
 -14   3   2       27.38       21.40     19.90 o 
 -13   3   2       26.69       51.32     14.10 o 
 -12   3   2       48.62       62.29     14.68 o 
 -11   3   2      105.85      111.29     14.78 o 
 -10   3   2       10.98       32.25     11.13 o 
  -9   3   2      690.78      679.05     19.35 o 
  -8   3   2        0.19        5.66      6.86 o 
  -7   3   2       16.07       22.20      5.49 o 
  -6   3   2        1.06        3.00      4.17 o 
  -5   3   2      875.24      978.66     25.32 o 
  -4   3   2       91.01       63.73      7.81 o 
  -3   3   2     1243.86     1351.36     20.38 o 
  -2   3   2    13949.83    13588.91    122.59 o 
  -1   3   2        0.01       -2.65      2.65 o 
   0   3   2        1.44        3.23      2.23 o 
   1   3   2      300.34      345.11      5.93 o 
   2   3   2      207.59      196.39      4.67 o 
   3   3   2      704.24      679.62     10.88 o 
   4   3   2      158.64      148.97      6.47 o 
   5   3   2     1134.01     1217.96     18.47 o 
   6   3   2     1015.23     1047.14     18.18 o 
   7   3   2      150.52      150.56      8.94 o 
   8   3   2       49.46       53.23      9.00 o 
   9   3   2     1434.19     1386.11     24.20 o 
  10   3   2      533.10      489.13     16.10 o 
  11   3   2       79.38       47.33     14.52 o 
  12   3   2      136.38      156.50     18.59 o 
  13   3   2      162.36      177.20     20.49 o 
  14   3   2        0.98        4.85     21.51 o 
 -14   4   2       15.76       19.11     20.18 o 
 -13   4   2      306.91      274.77     22.33 o 
 -12   4   2      198.96      203.43     17.95 o 
 -11   4   2       50.43       37.70     12.14 o 
 -10   4   2       86.89       86.38     14.32 o 
  -9   4   2      133.70      164.51     14.42 o 
  -8   4   2      616.47      609.15     18.46 o 
  -7   4   2      208.87      218.88      8.77 o 
  -6   4   2       57.36       68.98      7.16 o 
  -5   4   2       29.99       26.75      5.73 o 
  -4   4   2      480.19      463.35     10.96 o 
  -3   4   2      163.45      144.04      6.34 o 
  -2   4   2    10721.91    10682.47    114.35 o 
  -1   4   2      100.77       83.02      4.56 o 
   0   4   2     8429.63     8336.83     60.22 o 
   1   4   2      444.67      452.74      8.98 o 
   2   4   2      561.89      545.22      7.83 o 
   3   4   2      510.16      575.37      9.11 o 
   4   4   2      285.88      311.56      6.91 o 
   5   4   2      489.63      469.01     11.20 o 
   6   4   2        0.07       -2.77      4.62 o 
   7   4   2      219.89      218.83     10.24 o 
   8   4   2      106.29      139.65      9.02 o 
   9   4   2        0.53       10.62      6.38 o 
  10   4   2       50.03       52.02     10.28 o 
  11   4   2       14.35       10.60     12.52 o 
  12   4   2      300.61      332.01     24.30 o 
  13   4   2       18.61       45.47     16.59 o 
  14   4   2       42.66       23.08     22.12 o 
 -14   5   2      255.31      221.75     31.50 o 
 -13   5   2      195.07      269.13     20.87 o 
 -12   5   2      149.47      133.48     16.51 o 
 -11   5   2      110.64      110.33     14.31 o 
 -10   5   2      493.26      436.31     20.95 o 
  -9   5   2       30.01       32.78     10.52 o 
  -8   5   2      422.12      358.12     11.97 o 
  -7   5   2       27.24       28.83      7.14 o 
  -6   5   2      805.36      747.60     14.55 o 
  -5   5   2      196.69      187.26      8.29 o 
  -4   5   2     1584.43     1800.84     24.12 o 
  -3   5   2     1081.83     1161.43     15.50 o 
  -2   5   2     1363.38     1395.72     17.20 o 
  -1   5   2     6791.18     6391.61     68.63 o 
   0   5   2        8.38       -0.26      3.96 o 
   1   5   2      549.18      527.79     11.07 o 
   2   5   2        0.46       10.25      4.68 o 
   3   5   2      546.68      539.93      9.31 o 
   4   5   2     1454.43     1434.72     30.27 o 
   5   5   2       18.80       33.64      9.36 o 
   6   5   2      490.43      485.79     13.45 o 
   7   5   2      481.88      475.67     13.30 o 
   8   5   2     1258.51     1286.98     26.87 o 
   9   5   2      272.84      301.12     14.61 o 
  10   5   2      587.58      561.24     20.26 o 
  11   5   2       26.93       29.21     13.99 o 
  12   5   2        0.03       -1.69     12.76 o 
  13   5   2       48.26       56.07     16.31 o 
  14   5   2       62.94       68.36     22.82 o 
 -14   6   2        0.48       18.79     20.31 o 
 -13   6   2       18.29       34.42     16.64 o 
 -12   6   2      273.91      297.44     20.72 o 
 -11   6   2       18.71       16.01     22.71 o 
 -10   6   2        1.46       16.51     10.63 o 
  -9   6   2       43.29       48.64     11.88 o 
  -8   6   2      217.79      204.30     10.40 o 
  -7   6   2       37.26       41.51      8.96 o 
  -6   6   2      550.63      606.73     21.62 o 
  -5   6   2     1361.27     1483.98     22.35 o 
  -4   6   2      994.47     1012.31     21.97 o 
  -3   6   2     1355.41     1525.07     19.08 o 
  -2   6   2      446.95      462.65     15.96 o 
  -1   6   2     5337.94     5540.30     86.47 o 
   0   6   2     1671.93     1679.03     22.01 o 
   1   6   2      216.82      227.28      8.36 o 
   2   6   2      106.51       78.40      7.24 o 
   3   6   2     2139.89     2315.96     27.09 o 
   4   6   2       31.69       47.27      5.49 o 
   5   6   2      429.62      470.05     11.62 o 
   6   6   2      665.07      686.54     18.98 o 
   7   6   2       68.41       66.28      9.32 o 
   8   6   2        2.45       -6.72      8.73 o 
   9   6   2     1315.82     1397.19     31.64 o 
  10   6   2       20.15        3.99     10.59 o 
  11   6   2        3.31       -6.63     13.34 o 
  12   6   2        1.93       12.51     15.08 o 
  13   6   2        0.17      -12.39     14.89 o 
 -14   7   2       68.51       97.47     25.06 o 
 -13   7   2       57.25       58.08     15.57 o 
 -12   7   2        3.76       -9.51     13.25 o 
 -11   7   2       13.20       34.88     12.17 o 
 -10   7   2      236.62      207.81     16.60 o 
  -9   7   2      781.32      826.71     26.17 o 
  -8   7   2     1025.33      953.50     27.50 o 
  -7   7   2      225.16      222.53      9.59 o 
  -6   7   2      292.99      295.53     13.93 o 
  -5   7   2     1027.80     1002.60     17.81 o 
  -4   7   2      491.17      512.30     12.65 o 
  -3   7   2      365.22      365.48      9.33 o 
  -2   7   2      238.33      306.20     10.22 o 
  -1   7   2     7616.47     7316.22     82.07 o 
   0   7   2      785.45      800.26     15.17 o 
   1   7   2        0.24       -4.55      5.16 o 
   2   7   2       84.05      111.01      7.70 o 
   3   7   2     2365.84     2481.43     29.43 o 
   4   7   2        0.01        4.80      5.94 o 
   5   7   2        1.22        3.06      4.84 o 
   6   7   2      427.62      452.97     13.08 o 
   7   7   2     1533.54     1516.51     30.35 o 
   8   7   2       85.27       83.68     10.57 o 
   9   7   2      156.53      111.36     12.41 o 
  10   7   2        2.99       -2.34     10.10 o 
  11   7   2       10.52       12.38     12.70 o 
  12   7   2       39.75       35.31     31.15 o 
  13   7   2        8.85       30.80     15.81 o 
 -14   8   2       42.38       -1.08     22.61 o 
 -13   8   2       59.16       58.46     17.84 o 
 -12   8   2      247.92      266.74     21.49 o 
 -11   8   2       60.63       81.97     14.61 o 
 -10   8   2      610.15      672.76     30.85 o 
  -9   8   2       92.84       93.89     13.08 o 
  -8   8   2     2396.30     2397.21     43.27 o 
  -7   8   2     1295.15     1299.32     33.87 o 
  -6   8   2       30.08       33.70      8.97 o 
  -5   8   2      403.72      407.40     16.36 o 
  -4   8   2      133.17      127.78      7.58 o 
  -3   8   2     5874.31     5936.89     66.07 o 
  -2   8   2      130.73      105.78      7.00 o 
  -1   8   2      454.15      510.48     11.80 o 
   0   8   2       25.57       34.06      5.47 o 
   1   8   2     1128.31     1210.60     20.29 o 
   2   8   2      608.47      597.66     15.74 o 
   3   8   2        0.01       -6.53      6.53 o 
   4   8   2        2.88       18.11      9.15 o 
   5   8   2      491.79      483.29     16.77 o 
   6   8   2      289.02      268.37     10.65 o 
   7   8   2       92.80       76.83     10.74 o 
   8   8   2      846.44      845.50     24.47 o 
   9   8   2      120.26      131.57     15.53 o 
  10   8   2       11.76        7.53     13.78 o 
  11   8   2       80.17       70.93     19.22 o 
  12   8   2        0.02        8.10     17.46 o 
  13   8   2        2.91        8.11     15.67 o 
 -13   9   2       68.26       42.26     19.23 o 
 -12   9   2        3.90       -5.90     12.13 o 
 -11   9   2        0.50       10.05     12.10 o 
 -10   9   2       28.00       11.65     13.08 o 
  -9   9   2      100.49       93.71     16.03 o 
  -8   9   2      548.42      574.76     23.13 o 
  -7   9   2        0.29        4.98      9.34 o 
  -6   9   2       17.14       24.48      9.03 o 
  -5   9   2        4.34       11.38      7.90 o 
  -4   9   2       25.81       12.51      5.39 o 
  -3   9   2      540.28      613.69     21.13 o 
  -2   9   2      159.58      173.72      9.85 o 
  -1   9   2      862.35     1029.37     34.64 o 
   0   9   2      373.41      341.23     13.40 o 
   1   9   2      350.55      364.86     12.48 o 
   2   9   2      460.09      454.74     14.92 o 
   3   9   2       59.21       48.88      6.62 o 
   4   9   2      113.19      137.99     10.29 o 
   5   9   2       34.40       33.14      9.02 o 
   6   9   2      116.18      127.79      8.85 o 
   7   9   2      123.42      124.62     12.15 o 
   8   9   2      244.22      280.35     18.89 o 
   9   9   2       77.90       84.16     11.98 o 
  10   9   2       98.71       72.23     24.49 o 
  11   9   2      102.94      119.82     37.89 o 
  12   9   2      189.77      220.85     25.03 o 
  13   9   2        2.33      -16.44     16.44 o 
 -13  10   2      206.55      224.72     31.33 o 
 -12  10   2       68.25       88.29     16.00 o 
 -11  10   2      230.47      221.43     26.18 o 
 -10  10   2        0.17        8.38     12.11 o 
  -9  10   2      125.06      130.80     14.81 o 
  -8  10   2     1792.86     1757.24     38.21 o 
  -7  10   2      323.93      315.68     17.53 o 
  -6  10   2        0.00       -4.39      8.64 o 
  -5  10   2      227.09      261.23     14.59 o 
  -4  10   2      174.67      179.17      9.61 o 
  -3  10   2      605.35      625.04     15.92 o 
  -2  10   2       23.62       19.10      5.94 o 
  -1  10   2      296.18      348.67     13.39 o 
   0  10   2      229.96      228.61     11.15 o 
   1  10   2      636.46      646.96     16.46 o 
   2  10   2      422.48      418.01     14.02 o 
   3  10   2      649.81      689.47     19.40 o 
   4  10   2      746.88      699.98     19.51 o 
   5  10   2       53.88       48.64     13.92 o 
   6  10   2      941.82      907.03     20.14 o 
   7  10   2      918.22      897.46     25.77 o 
   8  10   2     1708.81     1728.95     36.75 o 
   9  10   2       97.27      114.58     13.36 o 
  10  10   2        3.79       21.24     14.00 o 
  11  10   2       81.95       95.78     19.65 o 
  12  10   2      107.42      119.41     30.03 o 
  13  10   2       47.11       41.43     39.34 o 
 -13  11   2        6.78      -11.37     20.05 o 
 -12  11   2       11.22       19.11     14.77 o 
 -11  11   2       19.33       21.49     13.87 o 
 -10  11   2       68.98       51.99     15.17 o 
  -9  11   2      430.04      418.26     24.72 o 
  -8  11   2       62.64       61.42     13.52 o 
  -7  11   2      142.22      113.56     13.24 o 
  -6  11   2        0.09       -0.48      9.79 o 
  -5  11   2      838.41      845.82     29.60 o 
  -4  11   2      281.31      335.81     15.94 o 
  -3  11   2       55.92       42.69      7.51 o 
  -2  11   2       18.32       19.01      7.05 o 
  -1  11   2       45.19       64.96      7.60 o 
   0  11   2      360.07      392.50     14.26 o 
   1  11   2      104.65      114.56      8.95 o 
   2  11   2      739.06      713.57     18.35 o 
   3  11   2        0.81       -7.24      7.24 o 
   4  11   2      122.78      143.09      9.99 o 
   5  11   2       99.99      118.75     11.84 o 
   6  11   2     1678.88     1590.85     33.31 o 
   7  11   2      327.77      335.03     17.72 o 
   8  11   2       43.20       25.93     11.76 o 
   9  11   2        3.15        1.44     11.11 o 
  10  11   2        0.54       -0.31     13.90 o 
  11  11   2      147.97      172.38     38.91 o 
  12  11   2       70.01       69.12     17.70 o 
 -12  12   2        0.70        5.11     15.14 o 
 -11  12   2       41.93       42.18     14.48 o 
 -10  12   2       73.53       59.00     15.22 o 
  -9  12   2       31.92       24.85     12.81 o 
  -8  12   2       46.16       33.51     12.54 o 
  -7  12   2       27.07       52.05     14.97 o 
  -6  12   2        8.74       -2.63      9.54 o 
  -5  12   2        7.23       14.87      6.32 o 
  -4  12   2      167.29      149.94     11.34 o 
  -3  12   2      955.37      974.59     19.75 o 
  -2  12   2        0.17       -6.43      6.43 o 
  -1  12   2      210.64      179.99     10.89 o 
   0  12   2      380.50      358.03     14.30 o 
   1  12   2      485.80      532.54     17.11 o 
   2  12   2      616.13      577.14     17.95 o 
   3  12   2       50.04       70.02      9.90 o 
   4  12   2       43.48       27.87      5.71 o 
   5  12   2      128.97      127.27     10.77 o 
   6  12   2        9.59       -1.40      8.96 o 
   7  12   2      320.50      332.02     18.84 o 
   8  12   2       33.48       54.55     12.32 o 
   9  12   2       58.60       87.11     15.27 o 
  10  12   2        7.86        7.95     16.42 o 
  11  12   2      297.41      302.53     26.15 o 
  12  12   2       57.76       65.81     19.26 o 
 -12  13   2        0.71       38.78     18.68 o 
 -11  13   2      294.99      304.58     23.70 o 
 -10  13   2       80.95       72.52     15.68 o 
  -9  13   2        6.46        9.69     20.15 o 
  -8  13   2      256.81      252.98     18.43 o 
  -7  13   2       86.06       97.85     13.72 o 
  -6  13   2        0.21        7.39     10.42 o 
  -5  13   2        7.55        0.03      6.39 o 
  -4  13   2       17.29        3.99      6.47 o 
  -3  13   2       30.21       31.08      8.24 o 
  -2  13   2        0.07       -1.20      7.43 o 
  -1  13   2        5.79        8.38      7.52 o 
   0  13   2       33.31       20.78      9.62 o 
   1  13   2      445.38      415.71     16.24 o 
   2  13   2      319.17      299.88     14.56 o 
   3  13   2      256.33      263.55     13.84 o 
   4  13   2        0.03       -4.05      5.86 o 
   5  13   2       68.43       70.72     10.02 o 
   6  13   2      193.68      212.11     14.04 o 
   7  13   2      164.43      204.52     15.75 o 
   8  13   2       38.52       45.51     11.87 o 
   9  13   2      418.52      416.28     23.44 o 
  10  13   2      118.13      112.81     22.49 o 
  11  13   2       14.97       39.60     17.07 o 
 -12  14   2      257.05      317.27     29.71 o 
 -11  14   2      110.02      175.99     29.40 o 
 -10  14   2        6.37        5.86     13.17 o 
  -9  14   2      252.69      215.19     18.80 o 
  -8  14   2       12.83       33.56     12.51 o 
  -7  14   2      261.96      243.55     27.18 o 
  -6  14   2      327.04      318.70     19.16 o 
  -5  14   2      140.90      127.83     14.13 o 
  -4  14   2        9.47       12.20     11.03 o 
  -3  14   2      157.97      148.55     11.35 o 
  -2  14   2       37.82       40.16     10.21 o 
  -1  14   2      458.94      461.05     17.61 o 
   0  14   2       24.41       13.15      9.58 o 
   1  14   2     1970.85     1853.43     33.04 o 
   2  14   2      277.29      294.67     15.01 o 
   3  14   2        1.05       -1.18      6.60 o 
   4  14   2      364.63      338.81     16.56 o 
   5  14   2        2.42        1.76      9.04 o 
   6  14   2       38.96       33.57      9.28 o 
   7  14   2        0.03       -4.48      9.38 o 
   8  14   2      748.96      783.20     26.03 o 
   9  14   2       36.03       29.16     24.68 o 
  10  14   2       48.40       34.69     18.74 o 
  11  14   2        0.02       -3.75     18.07 o 
 -11  15   2      274.81      290.51     29.04 o 
 -10  15   2       12.10        8.44     13.73 o 
  -9  15   2       25.54       38.35     13.94 o 
  -8  15   2       10.09       15.73     12.67 o 
  -7  15   2        2.96       -1.87     11.76 o 
  -6  15   2        8.24        1.76     11.49 o 
  -5  15   2      150.72      161.71     13.62 o 
  -4  15   2        5.52        9.18      7.92 o 
  -3  15   2       20.96       13.06      8.37 o 
  -2  15   2        7.40       23.60      8.70 o 
  -1  15   2      590.64      563.73     19.72 o 
   0  15   2        0.22       -7.87      8.45 o 
   1  15   2      134.40      151.89     13.81 o 
   2  15   2       68.40       87.70     12.42 o 
   3  15   2      650.97      635.53     18.29 o 
   4  15   2       89.11       88.43     11.20 o 
   5  15   2        7.32       -6.10      9.69 o 
   6  15   2      765.63      710.19     34.39 o 
   7  15   2        7.85       10.59     10.12 o 
   8  15   2        6.09       -1.06     11.85 o 
   9  15   2       50.59       56.56     17.18 o 
  10  15   2      140.33      116.29     20.65 o 
  11  15   2       62.60       89.98     21.54 o 
 -11  16   2        0.29       12.20     16.29 o 
 -10  16   2       22.14       -4.86     14.41 o 
  -9  16   2       33.20        1.06     13.87 o 
  -8  16   2      109.48      132.58     17.14 o 
  -7  16   2       62.37       63.50     15.88 o 
  -6  16   2       19.50        8.66     10.90 o 
  -5  16   2      128.06      107.62     15.29 o 
  -4  16   2       11.51        8.57     11.40 o 
  -3  16   2       13.01       26.10      9.36 o 
  -2  16   2      442.55      497.02     25.60 o 
  -1  16   2      546.93      547.11     20.38 o 
   0  16   2      883.89      870.45     24.37 o 
   1  16   2      409.97      459.22     19.13 o 
   2  16   2       18.37        7.28      9.33 o 
   3  16   2       56.81       36.09     10.52 o 
   4  16   2       38.62       35.21     10.79 o 
   5  16   2       33.17       40.12     10.98 o 
   6  16   2      828.74      769.73     25.89 o 
   7  16   2      101.51      102.34     14.50 o 
   8  16   2      126.88       81.69     15.66 o 
   9  16   2       10.50        3.81     17.44 o 
  10  16   2       22.77       37.18     20.49 o 
 -10  17   2      165.34      182.66     24.25 o 
  -9  17   2       45.48       35.84     14.77 o 
  -8  17   2        0.09        9.68     12.75 o 
  -7  17   2       92.09       81.40     14.18 o 
  -6  17   2       98.90       64.21     13.04 o 
  -5  17   2      265.84      253.79     18.98 o 
  -4  17   2       10.09        5.25     11.39 o 
  -3  17   2      840.92      750.58     23.55 o 
  -2  17   2       22.04       32.00     13.19 o 
  -1  17   2        1.76        6.62      9.44 o 
   0  17   2      463.63      479.26     20.05 o 
   1  17   2       60.41       35.74     10.60 o 
   2  17   2       40.31       50.90      9.69 o 
   3  17   2       37.42       35.25     11.03 o 
   4  17   2      140.53      157.99     14.51 o 
   5  17   2        3.05       -5.41     10.03 o 
   6  17   2      146.39      138.63     16.04 o 
   7  17   2      191.09      152.00     19.14 o 
   8  17   2       73.60       44.60     27.48 o 
   9  17   2      139.09      132.92     22.47 o 
  -9  18   2       13.76       -1.12     20.16 o 
  -8  18   2        5.89        2.42     13.23 o 
  -7  18   2      267.70      248.96     26.38 o 
  -6  18   2       15.63        8.07     13.30 o 
  -5  18   2       56.41       46.56     13.87 o 
  -4  18   2        2.10       -8.16     11.52 o 
  -3  18   2       43.69       35.59     13.48 o 
  -2  18   2      205.09      194.47     14.91 o 
  -1  18   2      195.61      176.18     14.66 o 
   0  18   2        0.01       -6.50     12.13 o 
   1  18   2       92.78       88.78     12.70 o 
   2  18   2       40.50       45.09     11.37 o 
   3  18   2        2.48       -6.16     10.62 o 
   4  18   2        0.49       19.83     11.12 o 
   5  18   2       18.21       -0.67     11.55 o 
   6  18   2       77.38       54.55     13.27 o 
   7  18   2        2.25       -5.21     13.67 o 
   8  18   2      383.58      356.15     39.54 o 
   9  18   2       15.26       11.16     18.85 o 
  -8  19   2       51.69       38.26     15.45 o 
  -7  19   2       18.37        8.13     14.59 o 
  -6  19   2       11.82       10.07     13.85 o 
  -5  19   2       41.29       37.63     14.09 o 
  -4  19   2      270.46      245.73     20.37 o 
  -3  19   2       23.70       18.13     16.68 o 
  -2  19   2      106.58       92.59     15.05 o 
  -1  19   2      171.80      170.29     15.00 o 
   0  19   2        0.05       -5.35     10.13 o 
   1  19   2       72.43       70.18     13.78 o 
   2  19   2        1.32        2.88     11.86 o 
   3  19   2        0.86        5.21     10.53 o 
   4  19   2       17.37       24.97     11.85 o 
   5  19   2       10.26       -2.36     12.13 o 
   6  19   2      150.43      124.74     15.45 o 
   7  19   2       73.66       52.79     18.39 o 
   8  19   2       35.34       26.07     19.02 o 
  -8  20   2      110.75      108.72     19.80 o 
  -7  20   2        2.68        5.60     22.01 o 
  -6  20   2       30.25       10.87     15.68 o 
  -5  20   2      124.96      120.90     18.42 o 
  -4  20   2        1.19       12.99     14.00 o 
  -3  20   2        2.14      -13.35     13.35 o 
  -2  20   2       79.96       83.24     15.72 o 
  -1  20   2      118.08       99.42     14.29 o 
   0  20   2       19.67       11.18     11.56 o 
   1  20   2       73.59       68.70     15.82 o 
   2  20   2        3.20        9.35     12.76 o 
   3  20   2       94.01      107.33     15.39 o 
   4  20   2      194.15      199.36     17.53 o 
   5  20   2       75.03       59.04     15.68 o 
   6  20   2       13.97       33.03     15.04 o 
   7  20   2        1.22       14.58     17.08 o 
  -6  21   2       41.03       77.33     19.31 o 
  -5  21   2       40.28       31.10     16.48 o 
  -4  21   2       38.88       19.16     15.24 o 
  -3  21   2      219.04      219.78     21.29 o 
  -2  21   2       76.85       93.21     20.78 o 
  -1  21   2      192.06      221.91     21.99 o 
   0  21   2        0.02      -10.92     11.00 o 
   1  21   2       88.62      117.27     15.55 o 
   2  21   2        2.75       12.57     11.72 o 
   3  21   2       47.82       64.10     14.09 o 
   4  21   2       87.86      106.41     16.17 o 
   5  21   2      111.11      146.74     26.34 o 
   6  21   2        0.00       11.24     15.01 o 
  -5  22   2      319.22      453.43     28.14 o 
  -4  22   2        0.23        2.74     14.95 o 
  -3  22   2        0.54       -1.58     14.25 o 
  -2  22   2       50.31       53.20     16.73 o 
  -1  22   2       91.69       81.67     15.63 o 
   0  22   2       33.48        8.03     14.90 o 
   1  22   2        1.84        4.14     12.66 o 
   2  22   2        0.95       11.94     12.57 o 
   3  22   2        3.84        0.70     15.07 o 
   4  22   2        6.38        7.71     13.29 o 
   5  22   2       28.40       25.99     17.77 o 
  -3  23   2        0.27       -1.67     14.21 o 
  -2  23   2      109.24      130.98     18.13 o 
  -1  23   2      205.92      246.42     22.61 o 
   0  23   2        6.04        4.39     17.15 o 
   1  23   2        1.61       -0.76     13.42 o 
   2  23   2        2.46       29.49     14.75 o 
   3  23   2        0.01       -0.12     17.43 o 
 -14   1   3        0.77      -11.90     11.90 o 
 -13   1   3      173.13      205.79     19.11 o 
 -12   1   3        2.55       -4.35     11.68 o 
 -11   1   3        5.08        4.93     11.45 o 
 -10   1   3        6.49        4.61     10.30 o 
  -9   1   3      355.09      439.24     19.67 o 
  -8   1   3       10.03       18.80      8.90 o 
  -7   1   3     1101.87     1218.03     22.60 o 
  -6   1   3     6447.53     6868.11     63.73 o 
  -5   1   3     6510.42     6677.90     60.60 o 
  -4   1   3      149.95      154.95      6.00 o 
  -3   1   3     3654.67     3456.29     33.35 o 
  -2   1   3    12021.11    11766.23    135.23 o 
  -1   1   3      384.35      340.25      5.59 o 
   0   1   3     4987.74     4674.81     28.43 o 
   1   1   3     7158.58     6826.79     40.54 o 
   2   1   3     3825.83     3555.82     25.91 o 
   3   1   3       55.54       70.70      3.19 o 
   4   1   3      211.94      203.21      5.94 o 
   5   1   3      548.41      584.63     11.69 o 
   6   1   3     1013.55     1094.20     17.40 o 
   7   1   3       11.97       14.66      5.62 o 
   8   1   3       58.00       63.45      7.66 o 
   9   1   3     1457.43     1415.19     24.87 o 
  10   1   3        4.24       -0.79      9.53 o 
  11   1   3       86.66       69.91     11.67 o 
  12   1   3      100.53      115.89     24.54 o 
  13   1   3       55.13       61.21     22.58 o 
  14   1   3      203.10      238.96     42.99 o 
 -14   2   3       13.80        0.21     14.83 o 
 -13   2   3       82.29       61.38     16.73 o 
 -12   2   3        2.81        9.17     12.04 o 
 -11   2   3      284.99      304.93     19.61 o 
 -10   2   3      566.40      513.10     22.00 o 
  -9   2   3      359.32      353.12     18.00 o 
  -8   2   3     3787.70     3955.55     54.45 o 
  -7   2   3       56.86       68.43      6.49 o 
  -6   2   3     2064.19     2222.21     29.51 o 
  -5   2   3     3753.51     4007.22     44.02 o 
  -4   2   3     4477.14     4485.85     60.75 o 
  -3   2   3     3435.06     3248.85     35.21 o 
  -2   2   3      857.74      835.37     11.26 o 
  -1   2   3     7907.43     7473.61     50.86 o 
   0   2   3    21718.56    20351.54    131.01 o 
   1   2   3     2229.34     2200.57     16.63 o 
   2   2   3     1397.46     1388.15     11.47 o 
   3   2   3        1.91        6.02      2.22 o 
   4   2   3      216.08      178.72      4.94 o 
   5   2   3      243.73      282.01      8.06 o 
   6   2   3      735.55      685.12     13.66 o 
   7   2   3       85.36      103.31      7.72 o 
   8   2   3       85.53       79.06      7.98 o 
   9   2   3     2447.04     2374.31     35.44 o 
  10   2   3      184.86      201.08     14.01 o 
  11   2   3       19.36      -12.50     12.50 o 
  12   2   3        3.01       -9.98     17.26 o 
  13   2   3       97.29      113.36     23.39 o 
  14   2   3      122.04      121.02     51.52 o 
 -14   3   3        0.01       -1.16     15.53 o 
 -13   3   3       29.98       49.37     15.41 o 
 -12   3   3        2.46       10.83     11.99 o 
 -11   3   3       58.36       26.98     13.11 o 
 -10   3   3        3.16        2.45     11.05 o 
  -9   3   3      619.98      541.65     18.38 o 
  -8   3   3        0.04        0.92      5.58 o 
  -7   3   3        8.42        0.30      6.18 o 
  -6   3   3     2509.25     2712.15     48.08 o 
  -5   3   3      206.90      233.03      9.69 o 
  -4   3   3        1.54       17.47      6.76 o 
  -3   3   3        6.96        2.25      3.53 o 
  -2   3   3    11455.23    10992.78     84.86 o 
  -1   3   3     4719.19     4457.78     32.72 o 
   0   3   3    13582.47    12786.42     80.45 o 
   1   3   3      164.61      156.05      3.93 o 
   2   3   3     3905.81     3671.80     30.40 o 
   3   3   3      117.57      143.24      4.20 o 
   4   3   3        2.28       -0.23      3.34 o 
   5   3   3       42.83       38.63      4.95 o 
   6   3   3       16.32       11.83      4.78 o 
   7   3   3        0.98       -2.75      5.33 o 
   8   3   3      153.13      168.53      9.30 o 
   9   3   3       98.39       72.46      8.77 o 
  10   3   3       23.41       20.22     14.04 o 
  11   3   3      377.39      382.38     23.53 o 
  12   3   3       91.91       84.93     16.74 o 
  13   3   3        0.29       -6.33     17.97 o 
 -14   4   3        0.78      -12.73     19.05 o 
 -13   4   3      120.06       97.26     16.71 o 
 -12   4   3       10.96       18.21     12.00 o 
 -11   4   3       19.02       15.82     11.92 o 
 -10   4   3      172.82      143.53     14.90 o 
  -9   4   3        0.02       -4.59     11.15 o 
  -8   4   3     1542.47     1472.11     48.45 o 
  -7   4   3      537.69      560.69     13.71 o 
  -6   4   3       87.64       78.26      7.87 o 
  -5   4   3      683.88      714.37     13.96 o 
  -4   4   3      165.09      171.47      9.05 o 
  -3   4   3      187.42      209.41      7.22 o 
  -2   4   3     4664.57     4370.96     37.85 o 
  -1   4   3      366.11      369.84      7.86 o 
   0   4   3     1541.09     1425.70     14.50 o 
   1   4   3      792.02      747.47      9.93 o 
   2   4   3       51.77       78.90      4.16 o 
   3   4   3      447.42      536.80      8.41 o 
   4   4   3      943.35      905.31     12.42 o 
   5   4   3      391.06      400.33     10.09 o 
   6   4   3      697.08      613.04     13.20 o 
   7   4   3     1122.58     1073.98     23.15 o 
   8   4   3     1432.90     1431.72     23.22 o 
   9   4   3       34.05       33.54      7.53 o 
  10   4   3       37.22       35.48     13.18 o 
  11   4   3       94.79       81.13     20.03 o 
  12   4   3        0.57       -4.84     13.55 o 
  13   4   3      193.99      236.35     23.00 o 
 -14   5   3       10.06        7.53     16.58 o 
 -13   5   3       25.51       24.15     13.41 o 
 -12   5   3        1.05      -11.21     11.21 o 
 -11   5   3       40.30       55.38     13.67 o 
 -10   5   3       81.88       94.16     15.48 o 
  -9   5   3      431.97      410.86     14.09 o 
  -8   5   3        3.83       17.34      6.79 o 
  -7   5   3      749.64      770.73     22.18 o 
  -6   5   3        0.47        9.89      5.24 o 
  -5   5   3      732.94      719.93     14.18 o 
  -4   5   3      968.49     1035.34     21.74 o 
  -3   5   3     1691.39     1681.80     20.71 o 
  -2   5   3      118.01      130.51      5.70 o 
  -1   5   3     2829.69     2787.76     28.59 o 
   0   5   3    16580.66    16487.59    134.13 o 
   1   5   3     9683.28     9550.73     80.64 o 
   2   5   3       41.10       45.80      3.03 o 
   3   5   3     3408.03     3335.51     30.61 o 
   4   5   3        0.93       -3.64      3.64 o 
   5   5   3     2598.90     2579.26     36.72 o 
   6   5   3      128.39      113.36      6.72 o 
   7   5   3       55.56       42.83      6.23 o 
   8   5   3     2222.58     2221.65     30.03 o 
   9   5   3      817.46      855.55     22.75 o 
  10   5   3        1.51       10.96     12.54 o 
  11   5   3       38.18       14.44     12.93 o 
  12   5   3        2.78       -7.42     14.40 o 
  13   5   3       29.10       25.40     15.14 o 
 -14   6   3        6.69       18.37     16.43 o 
 -13   6   3      284.92      226.95     20.65 o 
 -12   6   3       13.04       11.40     12.67 o 
 -11   6   3       40.91       47.12     17.08 o 
 -10   6   3      715.97      615.86     28.29 o 
  -9   6   3       13.39       35.32      7.13 o 
  -8   6   3     1339.81     1346.21     25.03 o 
  -7   6   3      506.68      462.38     17.62 o 
  -6   6   3        5.01        5.02      5.33 o 
  -5   6   3        0.49        2.01      5.10 o 
  -4   6   3      537.88      556.34     12.53 o 
  -3   6   3     2510.15     2507.56     30.47 o 
  -2   6   3      316.94      251.74     10.91 o 
  -1   6   3        7.12       10.80      4.46 o 
   0   6   3       81.79       94.32      6.62 o 
   1   6   3      886.41      940.48     19.30 o 
   2   6   3      572.59      615.76     15.15 o 
   3   6   3     1346.79     1494.87     17.50 o 
   4   6   3        0.34        0.47      3.28 o 
   5   6   3     2935.49     3026.70     33.31 o 
   6   6   3      199.13      205.07     10.81 o 
   7   6   3     2289.80     2335.70     38.78 o 
   8   6   3      143.01      157.33     11.85 o 
   9   6   3       50.22       43.41     10.84 o 
  10   6   3      131.72      141.43     17.58 o 
  11   6   3       87.75       83.37     17.40 o 
  12   6   3      145.41      161.87     19.89 o 
  13   6   3       97.32      104.12     25.92 o 
 -14   7   3      154.96      125.88     21.04 o 
 -13   7   3        7.62       20.84     14.88 o 
 -12   7   3        2.04        3.44     12.87 o 
 -11   7   3       14.90        8.76     13.42 o 
 -10   7   3      103.04       83.90     17.89 o 
  -9   7   3       15.98       15.87      9.00 o 
  -8   7   3     1858.73     2008.58     44.57 o 
  -7   7   3     1008.99      984.87     23.33 o 
  -6   7   3      843.36      931.98     24.99 o 
  -5   7   3       21.83       15.41      5.35 o 
  -4   7   3     3859.29     3900.91     44.79 o 
  -3   7   3     1016.61     1059.88     16.54 o 
  -2   7   3      592.08      693.52     16.04 o 
  -1   7   3      149.32      154.39      8.62 o 
   0   7   3      243.55      262.79     13.82 o 
   1   7   3      187.82      206.71     11.06 o 
   2   7   3       18.52       39.63      4.25 o 
   3   7   3        1.02        3.00      3.28 o 
   4   7   3       46.40       40.12      3.91 o 
   5   7   3      770.80      820.40     15.25 o 
   6   7   3      615.06      642.09     17.71 o 
   7   7   3       41.77       49.12      8.29 o 
   8   7   3      748.74      698.74     20.88 o 
   9   7   3      306.15      286.89     17.25 o 
  10   7   3        1.86      -12.18     12.18 o 
  11   7   3      129.24      108.06     17.76 o 
  12   7   3       91.08      125.73     19.17 o 
  13   7   3      209.20      287.12     29.77 o 
 -14   8   3       73.59       59.84     23.73 o 
 -13   8   3       70.94       77.87     17.28 o 
 -12   8   3      158.42      165.99     19.90 o 
 -11   8   3       64.20       29.26     12.91 o 
 -10   8   3      310.92      280.46     18.93 o 
  -9   8   3       94.32      111.13     14.01 o 
  -8   8   3       39.23       31.36     10.88 o 
  -7   8   3     2159.33     2015.25     52.53 o 
  -6   8   3      249.34      230.45     10.56 o 
  -5   8   3       91.82      101.31      7.58 o 
  -4   8   3     3302.73     3459.67     37.39 o 
  -3   8   3     2989.23     3155.03     38.40 o 
  -2   8   3     3044.48     3041.90     43.07 o 
  -1   8   3      238.96      250.93     10.43 o 
   0   8   3       51.23       66.25      6.22 o 
   1   8   3      155.57      156.77      8.30 o 
   2   8   3        8.98       19.49      5.29 o 
   3   8   3        0.91       -2.61      3.32 o 
   4   8   3        0.64       -3.30      3.30 o 
   5   8   3      575.10      582.21     15.08 o 
   6   8   3       52.44       65.08      6.84 o 
   7   8   3     1403.52     1374.67     29.32 o 
   8   8   3       16.85       20.81     11.70 o 
   9   8   3      742.20      750.95     26.21 o 
  10   8   3        6.73       -3.07     15.85 o 
  11   8   3       16.88       -6.16     12.68 o 
  12   8   3      135.72      135.35     19.50 o 
  13   8   3        2.64       13.15     16.40 o 
 -13   9   3        2.85        8.42     13.74 o 
 -12   9   3        6.96       11.15     13.95 o 
 -11   9   3       48.54       15.53     12.73 o 
 -10   9   3       44.62       35.90     13.16 o 
  -9   9   3      249.09      274.07     18.07 o 
  -8   9   3       41.21       40.24     14.33 o 
  -7   9   3      858.46      824.61     25.28 o 
  -6   9   3      531.31      546.52     15.34 o 
  -5   9   3     2318.14     2468.52     34.20 o 
  -4   9   3      293.75      301.37     13.29 o 
  -3   9   3      821.90      800.58     17.55 o 
  -2   9   3     1359.00     1429.20     23.41 o 
  -1   9   3      275.41      308.41     11.62 o 
   0   9   3        1.18       -0.23      5.08 o 
   1   9   3       82.93      110.41      6.46 o 
   2   9   3      355.18      370.26     15.44 o 
   3   9   3      983.68     1079.98     21.05 o 
   4   9   3      142.58      138.42      8.18 o 
   5   9   3       69.07       74.02      7.15 o 
   6   9   3        9.39       20.52      6.05 o 
   7   9   3      472.37      478.42     17.37 o 
   8   9   3        0.13       -3.46      7.96 o 
   9   9   3       14.43       -8.94     11.62 o 
  10   9   3        0.06      -13.82     13.82 o 
  11   9   3      111.51      116.65     18.37 o 
  12   9   3       24.73       -0.47     25.38 o 
  13   9   3      393.97      552.46     62.66 o 
 -13  10   3       84.88      114.45     18.52 o 
 -12  10   3      110.50      116.20     17.59 o 
 -11  10   3      182.44      211.86     19.65 o 
 -10  10   3       25.19       17.56     12.66 o 
  -9  10   3      644.69      669.20     26.06 o 
  -8  10   3      533.91      539.91     23.05 o 
  -7  10   3       38.80       26.24     10.72 o 
  -6  10   3      153.01      159.61     13.29 o 
  -5  10   3      572.28      610.24     34.22 o 
  -4  10   3      595.24      681.76     17.26 o 
  -3  10   3       20.06       11.17      6.29 o 
  -2  10   3      498.77      479.06     13.87 o 
  -1  10   3       49.00       32.68      6.63 o 
   0  10   3      491.78      538.05     15.76 o 
   1  10   3      574.92      539.49     15.29 o 
   2  10   3     3357.34     3487.03     48.84 o 
   3  10   3       49.21       33.79      7.34 o 
   4  10   3      180.17      186.42      9.33 o 
   5  10   3       75.02       55.27      7.30 o 
   6  10   3       12.06       21.30      7.37 o 
   7  10   3      152.07      145.18     12.20 o 
   8  10   3        4.49        2.62      8.98 o 
   9  10   3      123.42      129.54     23.23 o 
  10  10   3       41.07       59.39     16.74 o 
  11  10   3       50.31       79.28     19.71 o 
  12  10   3       59.49       75.98     17.84 o 
 -13  11   3       38.49       68.55     16.96 o 
 -12  11   3      240.98      252.54     21.34 o 
 -11  11   3        1.65      -10.72     13.73 o 
 -10  11   3       17.93        1.58     18.59 o 
  -9  11   3      164.00      182.98     17.49 o 
  -8  11   3       54.46       43.64     12.66 o 
  -7  11   3       83.71       86.09     12.68 o 
  -6  11   3       47.79       27.89     10.41 o 
  -5  11   3      468.45      438.61     15.77 o 
  -4  11   3     1708.31     1807.69     29.32 o 
  -3  11   3        7.93        6.11      6.52 o 
  -2  11   3      148.84      187.84      9.69 o 
  -1  11   3        1.44        9.72      6.28 o 
   0  11   3       28.84       16.82      6.48 o 
   1  11   3        0.47       -4.52      6.37 o 
   2  11   3      117.05      143.82     10.00 o 
   3  11   3        1.15        1.12      7.30 o 
   4  11   3     1495.42     1367.07     28.16 o 
   5  11   3      366.38      362.86     12.37 o 
   6  11   3      286.80      310.97     15.12 o 
   7  11   3       51.56       53.43     10.18 o 
   8  11   3      675.20      699.49     26.24 o 
   9  11   3      221.78      213.54     20.15 o 
  10  11   3       50.05       59.33     17.25 o 
  11  11   3        3.64       -0.21     14.10 o 
  12  11   3        5.74      -16.09     17.08 o 
 -12  12   3       78.11       89.80     17.65 o 
 -11  12   3      216.53      264.01     20.90 o 
 -10  12   3       45.33       33.55     13.57 o 
  -9  12   3      216.58      225.57     18.17 o 
  -8  12   3       22.61       31.32     12.21 o 
  -7  12   3       47.37       44.62     11.71 o 
  -6  12   3       57.91       44.31     11.14 o 
  -5  12   3      375.53      403.44     21.86 o 
  -4  12   3      228.43      198.27     11.37 o 
  -3  12   3        2.79        1.57      6.47 o 
  -2  12   3       22.11       30.92      7.31 o 
  -1  12   3        1.67       -0.82      7.10 o 
   0  12   3        8.17       12.16      7.33 o 
   1  12   3        9.25       22.46      7.38 o 
   2  12   3     1345.99     1242.20     25.77 o 
   3  12   3      319.36      303.81     16.51 o 
   4  12   3      373.85      332.67     15.17 o 
   5  12   3       92.50       92.74     10.57 o 
   6  12   3     1739.94     1612.69     35.60 o 
   7  12   3      134.65      102.70     11.67 o 
   8  12   3        4.60       23.08     15.22 o 
   9  12   3      237.82      228.87     21.81 o 
  10  12   3       45.57       67.83     17.30 o 
  11  12   3       86.80      117.48     20.36 o 
  12  12   3       50.27       61.05     19.30 o 
 -12  13   3       20.62       26.98     16.07 o 
 -11  13   3       48.26       63.61     16.70 o 
 -10  13   3       15.01       26.22     15.17 o 
  -9  13   3       10.91       14.33     12.40 o 
  -8  13   3        1.82       18.49     11.85 o 
  -7  13   3      168.50      184.31     15.93 o 
  -6  13   3       87.32      107.05     13.86 o 
  -5  13   3      532.67      503.16     20.66 o 
  -4  13   3        4.26       -7.32      7.32 o 
  -3  13   3       56.47       59.48      8.47 o 
  -2  13   3        0.10       -6.99      7.24 o 
  -1  13   3     1103.93     1028.55     23.22 o 
   0  13   3      497.05      578.22     26.53 o 
   1  13   3      225.85      238.25     12.99 o 
   2  13   3     3422.26     3451.03     47.23 o 
   3  13   3      426.65      375.44     16.32 o 
   4  13   3       67.79       67.77     12.24 o 
   5  13   3      498.05      482.95     18.72 o 
   6  13   3      539.96      501.26     17.81 o 
   7  13   3      173.65      185.49     12.89 o 
   8  13   3      298.90      308.49     24.05 o 
   9  13   3      128.39      168.09     20.89 o 
  10  13   3      121.05      198.15     22.22 o 
  11  13   3      107.94       89.25     20.10 o 
 -12  14   3        8.40       15.41     15.98 o 
 -11  14   3      108.37      153.41     20.16 o 
 -10  14   3      284.50      306.35     23.36 o 
  -9  14   3       36.26       48.99     14.89 o 
  -8  14   3      140.75      153.57     16.66 o 
  -7  14   3      121.90      123.14     15.35 o 
  -6  14   3       23.85       25.48     11.36 o 
  -5  14   3       27.44        8.96     11.03 o 
  -4  14   3        2.07       12.94      7.10 o 
  -3  14   3       31.65        7.83      8.29 o 
  -2  14   3      105.28      105.18     10.74 o 
  -1  14   3      241.71      215.10     12.96 o 
   0  14   3       76.39       73.06     10.02 o 
   1  14   3       19.99       22.44      8.70 o 
   2  14   3        0.34       -2.59      9.21 o 
   3  14   3     1814.37     1867.97     43.24 o 
   4  14   3       10.05       15.73      9.41 o 
   5  14   3       22.81       22.90     10.01 o 
   6  14   3     1212.76     1144.16     28.25 o 
   7  14   3      344.28      328.37     22.23 o 
   8  14   3       47.51       61.00     16.42 o 
   9  14   3        0.25        2.43     14.36 o 
  10  14   3       93.69      132.78     20.87 o 
  11  14   3       50.84       58.75     18.94 o 
 -11  15   3       26.70        6.09     15.04 o 
 -10  15   3       16.82       25.57     14.97 o 
  -9  15   3       48.62       54.45     15.33 o 
  -8  15   3      145.58      178.04     17.62 o 
  -7  15   3        0.00        8.52     12.55 o 
  -6  15   3       44.74       46.00     13.18 o 
  -5  15   3        0.01       -0.05     11.28 o 
  -4  15   3      571.25      483.36     17.98 o 
  -3  15   3      734.04      755.64     30.65 o 
  -2  15   3      287.09      274.62     14.75 o 
  -1  15   3      195.39      175.33     12.85 o 
   0  15   3        3.87       16.80      9.53 o 
   1  15   3       75.49       78.50     10.96 o 
   2  15   3      257.99      268.27     15.02 o 
   3  15   3        4.72        4.38      9.99 o 
   4  15   3        1.29       -7.25     10.45 o 
   5  15   3      280.82      329.36     17.03 o 
   6  15   3      615.90      557.34     32.58 o 
   7  15   3      219.03      225.42     20.02 o 
   8  15   3        6.56      -14.09     14.09 o 
   9  15   3      117.46      113.13     19.33 o 
  10  15   3      332.39      381.64     30.89 o 
 -11  16   3       64.64       61.74     19.34 o 
 -10  16   3        2.73      -14.47     14.47 o 
  -9  16   3       11.25       10.40     13.56 o 
  -8  16   3        6.04       11.45     13.89 o 
  -7  16   3       16.80       -3.42     12.16 o 
  -6  16   3      198.93      208.37     16.09 o 
  -5  16   3        6.97       18.97     10.59 o 
  -4  16   3      727.44      681.53     26.40 o 
  -3  16   3      271.77      266.70     15.37 o 
  -2  16   3      420.34      429.39     18.44 o 
  -1  16   3      742.11      789.91     23.72 o 
   0  16   3        0.06        1.26      8.63 o 
   1  16   3      223.50      227.78     14.73 o 
   2  16   3       87.33       74.72     11.05 o 
   3  16   3      107.83       86.76     12.20 o 
   4  16   3       32.42       33.62     10.62 o 
   5  16   3        0.06        4.82      9.80 o 
   6  16   3       22.79       36.45     11.80 o 
   7  16   3       25.38       34.97     13.15 o 
   8  16   3      146.11      169.43     21.96 o 
   9  16   3      177.45      199.60     23.12 o 
  10  16   3        7.20        4.10     18.54 o 
 -10  17   3      120.78      148.72     19.56 o 
  -9  17   3       37.16       38.89     15.34 o 
  -8  17   3       13.31       11.45     13.68 o 
  -7  17   3        1.32        1.30     11.81 o 
  -6  17   3      146.01      128.96     15.21 o 
  -5  17   3        0.15       -6.52     11.56 o 
  -4  17   3      129.67      115.35     16.80 o 
  -3  17   3      929.77      934.66     25.89 o 
  -2  17   3       22.09       19.47     10.03 o 
  -1  17   3       69.01       83.33     12.01 o 
   0  17   3       17.00       11.99     10.36 o 
   1  17   3      253.69      242.83     15.51 o 
   2  17   3       59.25       70.83     11.73 o 
   3  17   3        9.60        1.56      9.68 o 
   4  17   3       48.45       42.14     11.94 o 
   5  17   3       63.85       55.26     14.39 o 
   6  17   3        6.89        6.92     13.24 o 
   7  17   3        1.92        4.36     16.37 o 
   8  17   3       64.83       53.47     16.97 o 
   9  17   3        0.01      -15.57     17.76 o 
  -9  18   3       13.05        6.39     21.61 o 
  -8  18   3       76.71       59.81     14.73 o 
  -7  18   3        8.32       -3.31     12.13 o 
  -6  18   3      210.27      198.39     26.33 o 
  -5  18   3       97.62       82.85     16.38 o 
  -4  18   3       34.24       29.78     14.18 o 
  -3  18   3      171.79      149.27     17.35 o 
  -2  18   3      141.68      150.93     14.46 o 
  -1  18   3      353.87      367.73     20.90 o 
   0  18   3       68.91       69.81     11.98 o 
   1  18   3       10.03       10.69     10.04 o 
   2  18   3       73.05       76.73     12.17 o 
   3  18   3        2.96        0.60     11.30 o 
   4  18   3       12.45       12.60     11.93 o 
   5  18   3      135.40      134.43     14.76 o 
   6  18   3       10.12        4.84     13.53 o 
   7  18   3      230.37      215.11     24.13 o 
   8  18   3      160.41      126.87     28.34 o 
  -8  19   3        0.05       -7.46     12.57 o 
  -7  19   3      164.05      189.32     20.21 o 
  -6  19   3       22.03       48.13     14.95 o 
  -5  19   3        0.66        0.35     14.21 o 
  -4  19   3        3.70       11.89     13.60 o 
  -3  19   3       99.37      102.46     15.91 o 
  -2  19   3       99.77       93.95     13.48 o 
  -1  19   3       52.41       60.51     12.20 o 
   0  19   3       46.70       41.89     14.68 o 
   1  19   3      119.66      120.84     14.13 o 
   2  19   3      148.18      140.64     18.48 o 
   3  19   3        0.03       -2.22     10.20 o 
   4  19   3       90.18      103.21     13.97 o 
   5  19   3      227.90      261.18     21.67 o 
   6  19   3       58.91       53.12     19.48 o 
   7  19   3      133.28       99.28     20.94 o 
   8  19   3      113.59       93.02     22.07 o 
  -8  20   3        2.29       -2.18     18.39 o 
  -7  20   3      250.45      242.38     22.38 o 
  -6  20   3        3.42       -7.69     13.76 o 
  -5  20   3       22.83       34.81     15.52 o 
  -4  20   3        6.38       15.76     15.43 o 
  -3  20   3      456.08      474.45     26.60 o 
  -2  20   3      200.49      225.51     20.04 o 
  -1  20   3     1009.71      982.77     29.62 o 
   0  20   3        0.01        5.99     11.61 o 
   1  20   3        2.15       -9.40     16.99 o 
   2  20   3        0.45        5.61     12.54 o 
   3  20   3      338.36      367.46     21.05 o 
   4  20   3        0.15       -8.64     12.00 o 
   5  20   3      133.25       99.31     19.14 o 
   6  20   3        7.38        9.78     17.51 o 
   7  20   3        0.58       -6.19     17.09 o 
  -6  21   3       40.15       29.68     20.30 o 
  -5  21   3       44.65       41.63     15.98 o 
  -4  21   3        0.63        9.11     22.24 o 
  -3  21   3        7.76        6.44     22.61 o 
  -2  21   3      449.72      494.21     27.51 o 
  -1  21   3       18.67       10.03     13.99 o 
   0  21   3        0.39       -6.16     11.55 o 
   1  21   3       60.88       79.54     13.90 o 
   2  21   3        0.14       -4.72     11.81 o 
   3  21   3        9.64       24.52     12.69 o 
   4  21   3       22.21       20.72     15.14 o 
   5  21   3      146.70      129.87     36.27 o 
   6  21   3       60.34       45.84     19.97 o 
  -5  22   3        9.71        8.05     16.53 o 
  -4  22   3      199.31      251.60     22.83 o 
  -3  22   3      145.57      174.02     20.37 o 
  -2  22   3      358.40      401.16     25.93 o 
  -1  22   3        1.12       26.52     15.43 o 
   0  22   3       27.14       39.93     13.76 o 
   1  22   3       11.70       23.55     13.03 o 
   2  22   3       90.75       93.02     24.41 o 
   3  22   3       22.13       33.03     14.82 o 
   4  22   3        2.82       43.36     16.50 o 
  -3  23   3        9.61       47.13     16.82 o 
  -2  23   3       28.87       49.27     17.80 o 
  -1  23   3       48.24       42.01     18.19 o 
   0  23   3       22.46       30.02     15.79 o 
   1  23   3       57.45       61.60     15.09 o 
   2  23   3       41.19       36.04     15.20 o 
 -14   0   4        3.29        2.23     35.86 o 
 -12   0   4      318.59      286.71     29.39 o 
 -10   0   4      208.71      184.62     21.66 o 
  -8   0   4     1470.73     1462.59     44.17 o 
  -6   0   4     2942.03     3171.01     88.42 o 
  -4   0   4     1479.05     1513.39     27.80 o 
  -2   0   4    35830.56    33739.04    518.68 o 
   0   0   4    24260.90    23721.08    205.86 o 
   2   0   4       53.23       53.33      3.73 o 
   4   0   4     1751.51     2003.23     26.51 o 
   6   0   4       88.99      102.78     13.19 o 
   8   0   4      565.65      624.46     22.06 o 
  10   0   4     3751.89     3671.26    110.70 o 
  12   0   4      412.28      414.26     41.77 o 
 -14   1   4      167.57      132.14     18.36 o 
 -13   1   4      128.72      126.65     19.55 o 
 -12   1   4       82.20       95.01     15.41 o 
 -11   1   4       66.09       41.07     12.63 o 
 -10   1   4      267.22      291.32     18.21 o 
  -9   1   4      618.94      678.96     23.67 o 
  -8   1   4       48.42       16.27      8.99 o 
  -7   1   4      295.75      307.06     14.74 o 
  -6   1   4     2922.52     2791.99     47.16 o 
  -5   1   4        4.75        6.91      5.07 o 
  -4   1   4      200.09      213.18      9.62 o 
  -3   1   4       53.94       41.24      4.91 o 
  -2   1   4        6.67        9.89      4.06 o 
  -1   1   4     1591.62     1521.19     16.62 o 
   0   1   4      348.84      319.27      4.62 o 
   1   1   4      691.33      690.66      6.63 o 
   2   1   4      573.97      601.77      6.47 o 
   3   1   4       61.78       79.90      3.22 o 
   4   1   4      124.32      128.56      4.74 o 
   5   1   4      109.28      134.05      5.77 o 
   6   1   4        0.64        0.49      4.72 o 
   7   1   4       42.00       31.75      5.16 o 
   8   1   4       15.96        8.56      6.29 o 
   9   1   4       34.26       41.52     10.85 o 
  10   1   4       50.23       43.61     11.56 o 
  11   1   4       28.54       23.97     13.77 o 
  12   1   4       47.83       58.73     18.49 o 
  13   1   4       21.81       32.39     20.30 o 
 -14   2   4       54.77       62.41     16.48 o 
 -13   2   4       62.70       40.58     18.63 o 
 -12   2   4       82.91       80.57     15.14 o 
 -11   2   4      327.13      266.92     18.57 o 
 -10   2   4       18.79        7.70     10.42 o 
  -9   2   4      191.58      213.62     15.44 o 
  -8   2   4      318.17      328.37     16.62 o 
  -7   2   4     2876.33     3095.90     44.92 o 
  -6   2   4      369.07      356.69     14.96 o 
  -5   2   4      538.52      559.37     12.46 o 
  -4   2   4      120.84      125.70      7.31 o 
  -3   2   4       17.17       24.75      5.50 o 
  -2   2   4     5064.04     4999.06     48.80 o 
  -1   2   4    19523.71    18716.91    128.78 o 
   0   2   4    16641.28    15997.02    104.26 o 
   1   2   4     4783.33     4612.01     30.73 o 
   2   2   4      611.08      564.31      6.12 o 
   3   2   4      120.48      116.96      3.73 o 
   4   2   4        8.07       12.30      2.81 o 
   5   2   4     2306.09     2550.44     31.59 o 
   6   2   4      143.87      135.99      5.90 o 
   7   2   4      159.98      160.02      8.45 o 
   8   2   4       22.49       18.06      6.64 o 
   9   2   4       85.71       89.73     10.76 o 
  10   2   4      434.34      445.92     19.33 o 
  11   2   4       22.37       31.65     12.97 o 
  12   2   4      175.56      152.44     26.08 o 
  13   2   4      104.22      122.07     24.47 o 
 -14   3   4        0.77      -14.42     14.42 o 
 -13   3   4       52.17       34.11     13.68 o 
 -12   3   4       60.11       54.87     17.79 o 
 -11   3   4      564.23      547.43     24.51 o 
 -10   3   4      318.22      273.29     17.72 o 
  -9   3   4       60.67       61.97     11.49 o 
  -8   3   4       43.72       23.78      7.77 o 
  -7   3   4        5.05        4.35      5.23 o 
  -6   3   4       53.49       56.16      7.18 o 
  -5   3   4      372.51      332.72     11.91 o 
  -4   3   4      229.72      205.08      7.92 o 
  -3   3   4     1813.64     1884.64     27.14 o 
  -2   3   4      847.28      805.30     12.69 o 
  -1   3   4    22404.19    21495.99    163.03 o 
   0   3   4     3891.95     3694.03     27.40 o 
   1   3   4     4613.32     4359.32     29.93 o 
   2   3   4       42.64       47.90      2.68 o 
   3   3   4       33.55       48.09      2.95 o 
   4   3   4     2629.71     2799.41     23.21 o 
   5   3   4        0.81        3.88      3.28 o 
   6   3   4      279.88      280.39      9.57 o 
   7   3   4      303.59      297.12     10.91 o 
   8   3   4     1224.73     1236.67     21.52 o 
   9   3   4      176.29      175.69     13.01 o 
  10   3   4      139.52      106.71     17.27 o 
  11   3   4        3.46      -10.11     10.11 o 
  12   3   4        0.86       17.69     13.83 o 
  13   3   4       83.60      102.76     26.98 o 
 -14   4   4      123.85      140.61     19.38 o 
 -13   4   4       10.85        5.34     13.91 o 
 -12   4   4       55.69       56.89     17.39 o 
 -11   4   4      324.65      261.54     18.83 o 
 -10   4   4       32.85       34.25     11.43 o 
  -9   4   4      256.49      241.09     20.31 o 
  -8   4   4       16.27        6.77      8.82 o 
  -7   4   4      792.00      818.10     22.88 o 
  -6   4   4        0.01       -4.98      5.72 o 
  -5   4   4       14.51        5.41      5.63 o 
  -4   4   4       32.80       48.40      6.08 o 
  -3   4   4      703.89      745.13     14.43 o 
  -2   4   4     1545.99     1467.44     21.17 o 
  -1   4   4        4.82        4.00      3.31 o 
   0   4   4      382.33      437.87      6.98 o 
   1   4   4     4792.34     4740.48     33.01 o 
   2   4   4      985.49     1023.23     11.77 o 
   3   4   4      434.94      431.10      7.24 o 
   4   4   4      709.14      779.04     10.98 o 
   5   4   4     2524.67     2564.69     30.85 o 
   6   4   4      711.13      765.62     15.99 o 
   7   4   4      345.76      389.62     12.11 o 
   8   4   4      236.02      240.44     13.49 o 
   9   4   4        5.33        1.34      8.01 o 
  10   4   4       28.01       17.96     17.61 o 
  11   4   4       89.54       57.16     17.49 o 
  12   4   4      611.57      639.90     32.04 o 
  13   4   4       42.75       52.70     24.98 o 
 -14   5   4       18.93        2.84     14.85 o 
 -13   5   4        6.19        6.01     13.88 o 
 -12   5   4        9.48        7.96     12.22 o 
 -11   5   4      190.30      160.69     16.25 o 
 -10   5   4      118.71      119.52     14.49 o 
  -9   5   4      236.12      197.57     11.48 o 
  -8   5   4      736.45      703.29     23.31 o 
  -7   5   4       35.57       47.05      9.77 o 
  -6   5   4      133.76      117.55     10.34 o 
  -5   5   4       26.58       20.38      6.21 o 
  -4   5   4      434.55      477.00     13.29 o 
  -3   5   4      799.63      813.01     14.37 o 
  -2   5   4        4.97       10.87      4.27 o 
  -1   5   4     3294.18     3224.49     32.44 o 
   0   5   4      491.11      518.99     11.29 o 
   1   5   4       33.15       33.64      3.60 o 
   2   5   4     1422.59     1526.47     16.97 o 
   3   5   4     2800.04     2998.54     26.48 o 
   4   5   4        5.24       13.59      4.03 o 
   5   5   4        2.23       -2.56      4.36 o 
   6   5   4     2091.54     2122.04     27.02 o 
   7   5   4       47.15       59.44      6.62 o 
   8   5   4      334.17      301.27     11.78 o 
   9   5   4      220.61      205.15     16.89 o 
  10   5   4       29.34        8.31     17.32 o 
  11   5   4        9.14        4.74     15.79 o 
  12   5   4       63.85       84.36     17.75 o 
  13   5   4        3.59       -8.76     13.74 o 
 -14   6   4       44.93       16.58     15.32 o 
 -13   6   4      116.53      142.09     19.04 o 
 -12   6   4        1.68       -1.39     12.57 o 
 -11   6   4       28.50       41.17     14.48 o 
 -10   6   4       99.03      104.88     14.04 o 
  -9   6   4       37.27       26.13     10.84 o 
  -8   6   4       47.67       19.45     10.84 o 
  -7   6   4      179.14      191.12     13.50 o 
  -6   6   4       29.89       34.16      8.47 o 
  -5   6   4       56.08       27.73      9.06 o 
  -4   6   4       64.96       82.80      8.29 o 
  -3   6   4      433.03      472.83     11.48 o 
  -2   6   4     4633.25     4728.19     50.36 o 
  -1   6   4        0.01       -1.40      3.92 o 
   0   6   4       54.86       51.22      4.87 o 
   1   6   4      436.89      447.51      9.85 o 
   2   6   4      312.83      352.39      8.44 o 
   3   6   4      597.74      606.83      9.98 o 
   4   6   4       22.57       35.30      4.49 o 
   5   6   4       13.65       14.90      6.29 o 
   6   6   4      520.46      518.09     15.57 o 
   7   6   4      765.97      799.85     19.45 o 
   8   6   4      390.45      356.40     19.12 o 
   9   6   4        2.08        8.88     10.85 o 
  10   6   4       26.22       18.55     13.83 o 
  11   6   4       18.27       10.03     14.56 o 
  12   6   4       79.68       48.06     22.72 o 
  13   6   4      126.65      109.21     19.62 o 
 -14   7   4       66.05       63.41     18.03 o 
 -13   7   4       68.92       75.99     29.90 o 
 -12   7   4      146.35      145.54     17.38 o 
 -11   7   4      402.12      442.08     23.93 o 
 -10   7   4      976.78      930.72     29.84 o 
  -9   7   4      478.69      418.04     20.74 o 
  -8   7   4       32.77       30.14     10.76 o 
  -7   7   4      434.84      504.72     20.15 o 
  -6   7   4      140.39      129.50     11.37 o 
  -5   7   4      104.51       87.68      9.63 o 
  -4   7   4      984.93      953.39     18.73 o 
  -3   7   4     1643.27     1800.61     26.06 o 
  -2   7   4      261.50      220.44     10.49 o 
  -1   7   4       37.53       56.21      5.35 o 
   0   7   4     1269.01     1131.91     17.19 o 
   1   7   4      591.66      666.60     12.83 o 
   2   7   4        2.24        6.58      4.18 o 
   3   7   4        1.56       -1.24      5.15 o 
   4   7   4      220.51      211.37      8.35 o 
   5   7   4       50.08       64.44      6.11 o 
   6   7   4      236.71      233.50     15.12 o 
   7   7   4       34.80       46.70      8.64 o 
   8   7   4       66.47       53.73      9.90 o 
   9   7   4      764.92      772.79     30.04 o 
  10   7   4       16.68       19.06     12.93 o 
  11   7   4       54.30       59.23     31.77 o 
  12   7   4        1.52       -7.84     14.56 o 
  13   7   4       49.21       42.99     19.11 o 
 -14   8   4       27.32       21.68     16.93 o 
 -13   8   4      286.14      274.69     26.08 o 
 -12   8   4      101.59      118.82     19.75 o 
 -11   8   4       15.42       14.32     16.73 o 
 -10   8   4      180.77      185.01     17.24 o 
  -9   8   4      274.35      280.92     18.15 o 
  -8   8   4      562.75      566.48     22.71 o 
  -7   8   4       17.30       17.17      9.72 o 
  -6   8   4       18.17        7.18      9.35 o 
  -5   8   4        0.01        3.04      7.45 o 
  -4   8   4      382.34      441.83     16.16 o 
  -3   8   4      222.22      250.90     14.53 o 
  -2   8   4     2722.49     3091.75     37.79 o 
  -1   8   4       30.07       22.93      5.30 o 
   0   8   4      273.30      274.89      9.59 o 
   1   8   4        3.04       -0.27      4.71 o 
   2   8   4      299.59      310.41     11.64 o 
   3   8   4      314.64      278.87      8.61 o 
   4   8   4       35.33       49.96      4.61 o 
   5   8   4       15.91       20.64      5.71 o 
   6   8   4        0.55       -6.40      6.44 o 
   7   8   4      228.84      187.26     11.68 o 
   8   8   4       39.83       40.54     12.44 o 
   9   8   4       10.42       -5.05     12.45 o 
  10   8   4      197.15      227.39     20.70 o 
  11   8   4       11.98       -7.33     24.94 o 
  12   8   4        3.07       -3.92     13.36 o 
 -13   9   4        0.33       22.08     15.95 o 
 -12   9   4       49.89       38.33     19.70 o 
 -11   9   4       78.66       64.40     16.48 o 
 -10   9   4       29.49       18.60     12.44 o 
  -9   9   4      324.11      294.67     20.04 o 
  -8   9   4       97.52      121.38     14.08 o 
  -7   9   4      295.90      301.15     22.80 o 
  -6   9   4       12.84       16.48     11.27 o 
  -5   9   4       81.38       73.72     10.26 o 
  -4   9   4      134.79      147.47      9.31 o 
  -3   9   4      271.38      246.37     12.30 o 
  -2   9   4      344.23      345.72     12.43 o 
  -1   9   4      711.14      705.55     17.55 o 
   0   9   4     1788.71     1732.93     26.07 o 
   1   9   4     1303.42     1347.96     22.66 o 
   2   9   4     1324.29     1245.35     20.06 o 
   3   9   4       21.39       32.97      5.12 o 
   4   9   4      148.11      186.22      6.02 o 
   5   9   4      777.41      819.99     17.04 o 
   6   9   4        2.35       -2.56      6.22 o 
   7   9   4        3.97        2.17      7.88 o 
   8   9   4        5.51       24.45     13.59 o 
   9   9   4       88.88       84.59     16.12 o 
  10   9   4       49.56       51.27     15.75 o 
  11   9   4        0.01       23.06     17.62 o 
  12   9   4        3.38       -6.37     15.04 o 
 -13  10   4      353.44      383.40     26.01 o 
 -12  10   4       24.06        7.45     13.47 o 
 -11  10   4       77.34       81.31     16.17 o 
 -10  10   4       94.59      121.32     16.10 o 
  -9  10   4       43.60       29.18     12.09 o 
  -8  10   4      933.14      971.22     30.53 o 
  -7  10   4      324.19      316.06     18.01 o 
  -6  10   4      111.86      125.40     12.82 o 
  -5  10   4       23.36       47.82      9.90 o 
  -4  10   4      504.44      605.85     16.96 o 
  -3  10   4     1595.90     1703.07     27.78 o 
  -2  10   4       76.50      122.97      8.93 o 
  -1  10   4     1115.14     1124.69     21.44 o 
   0  10   4     2282.14     2350.64     36.64 o 
   1  10   4     2718.87     2824.22     37.37 o 
   2  10   4     2854.38     3008.58     39.19 o 
   3  10   4       38.89       18.99      7.42 o 
   4  10   4       35.42       29.86      5.18 o 
   5  10   4      314.33      326.98     13.43 o 
   6  10   4      201.88      202.23     12.74 o 
   7  10   4     1484.08     1380.99     28.19 o 
   8  10   4      333.17      318.96     22.81 o 
   9  10   4        2.56       34.30     14.11 o 
  10  10   4       18.23       31.48     20.40 o 
  11  10   4       76.10      121.68     21.38 o 
  12  10   4       41.70       43.89     18.04 o 
 -13  11   4        0.05       12.20     19.25 o 
 -12  11   4        8.16        9.01     14.08 o 
 -11  11   4       12.94       -2.60     13.47 o 
 -10  11   4        0.03      -12.69     12.69 o 
  -9  11   4       10.71       -0.33     11.33 o 
  -8  11   4      331.69      290.39     19.19 o 
  -7  11   4      211.66      229.26     16.36 o 
  -6  11   4      417.82      414.14     19.53 o 
  -5  11   4      293.03      259.54     13.04 o 
  -4  11   4       72.98       64.55      8.75 o 
  -3  11   4      341.46      389.34     26.99 o 
  -2  11   4       15.26       17.16      6.40 o 
  -1  11   4        1.92       14.55      6.67 o 
   0  11   4      332.38      333.26     16.79 o 
   1  11   4      224.46      228.16     11.57 o 
   2  11   4       45.35       38.31      8.03 o 
   3  11   4       29.29       40.83      8.99 o 
   4  11   4        8.93        5.38      7.20 o 
   5  11   4       79.10       89.22      8.56 o 
   6  11   4      218.60      220.49     12.08 o 
   7  11   4      340.01      372.94     19.40 o 
   8  11   4      151.90      138.78     18.16 o 
   9  11   4       12.68        3.12     13.08 o 
  10  11   4       76.69      101.94     19.00 o 
  11  11   4        6.67      -10.89     13.50 o 
  12  11   4       38.85        9.41     17.33 o 
 -12  12   4      103.19       82.29     18.06 o 
 -11  12   4      174.35      156.56     18.33 o 
 -10  12   4      619.05      583.76     27.41 o 
  -9  12   4      111.99      111.75     17.44 o 
  -8  12   4      214.27      196.07     17.15 o 
  -7  12   4      107.86      132.34     19.65 o 
  -6  12   4      329.84      305.07     17.84 o 
  -5  12   4        9.17       20.22      7.74 o 
  -4  12   4      316.81      349.46     14.96 o 
  -3  12   4      514.24      514.24     17.27 o 
  -2  12   4      674.47      579.45     17.66 o 
  -1  12   4        0.37       -2.89      9.01 o 
   0  12   4      244.14      226.39     16.14 o 
   1  12   4       93.37      101.63      9.92 o 
   2  12   4      528.34      528.54     17.85 o 
   3  12   4       39.02       40.36      9.50 o 
   4  12   4      163.99      153.00     11.31 o 
   5  12   4      870.43      865.89     22.90 o 
   6  12   4      453.21      412.64     15.91 o 
   7  12   4        2.56       -4.35     10.06 o 
   8  12   4       12.68       17.69     13.55 o 
   9  12   4       77.68       55.69     20.60 o 
  10  12   4       14.92       33.38     16.48 o 
  11  12   4       56.82       50.51     17.41 o 
 -12  13   4       54.34       65.29     23.47 o 
 -11  13   4       45.57       38.89     16.27 o 
 -10  13   4      175.00      176.63     19.35 o 
  -9  13   4        0.75      -11.30     11.30 o 
  -8  13   4      108.32       99.32     15.31 o 
  -7  13   4        0.04        8.51     11.26 o 
  -6  13   4       54.61       32.71     11.37 o 
  -5  13   4        6.96       -4.56      7.68 o 
  -4  13   4        3.86        1.23      8.07 o 
  -3  13   4       72.84       52.88      8.32 o 
  -2  13   4       14.21       16.82      7.79 o 
  -1  13   4      627.85      614.12     18.83 o 
   0  13   4     2143.04     2154.65     34.89 o 
   1  13   4      636.29      613.85     19.68 o 
   2  13   4       52.69       35.80      8.96 o 
   3  13   4       12.16       10.52      8.31 o 
   4  13   4      511.48      482.17     26.70 o 
   5  13   4      567.19      518.45     20.12 o 
   6  13   4       33.82       22.72      9.84 o 
   7  13   4       80.25       80.38     16.57 o 
   8  13   4      336.12      386.73     26.64 o 
   9  13   4        0.85        7.93     16.52 o 
  10  13   4       21.39       43.52     16.01 o 
  11  13   4        0.21       21.70     19.30 o 
 -12  14   4      107.63       89.46     19.05 o 
 -11  14   4       15.47       12.28     15.41 o 
 -10  14   4        0.33       10.82     13.61 o 
  -9  14   4       45.71       35.14     14.05 o 
  -8  14   4        1.02        7.70     12.39 o 
  -7  14   4        4.48        9.73     12.06 o 
  -6  14   4       38.85       31.78     12.56 o 
  -5  14   4     1933.22     1780.21     32.40 o 
  -4  14   4       29.84       18.80      8.60 o 
  -3  14   4      259.48      229.71     13.44 o 
  -2  14   4       14.18       16.29      8.80 o 
  -1  14   4      119.22      142.22     11.68 o 
   0  14   4      399.15      406.75     18.71 o 
   1  14   4      301.75      337.83     15.92 o 
   2  14   4     1541.88     1546.19     30.52 o 
   3  14   4      215.15      164.22     14.47 o 
   4  14   4       46.72       35.98      9.98 o 
   5  14   4        0.32       -5.60      8.97 o 
   6  14   4      356.18      392.38     21.18 o 
   7  14   4       27.58       38.60     14.58 o 
   8  14   4       53.12       51.57     16.33 o 
   9  14   4       55.64       38.16     17.04 o 
  10  14   4        0.31       -7.23     14.89 o 
 -11  15   4        3.71       -0.22     15.55 o 
 -10  15   4        0.14        3.40     13.51 o 
  -9  15   4       56.07       72.87     19.24 o 
  -8  15   4      125.31      146.14     16.83 o 
  -7  15   4       39.61       48.88     13.61 o 
  -6  15   4      198.31      215.85     17.86 o 
  -5  15   4      203.60      180.79     14.69 o 
  -4  15   4       88.78       95.52     12.32 o 
  -3  15   4       11.80        0.76      8.68 o 
  -2  15   4      323.90      303.93     15.78 o 
  -1  15   4      191.41      182.41     13.40 o 
   0  15   4      724.76      643.73     27.51 o 
   1  15   4     1122.76     1121.83     26.64 o 
   2  15   4       43.63       60.31     10.71 o 
   3  15   4      402.64      407.01     18.12 o 
   4  15   4      415.09      435.63     19.22 o 
   5  15   4        5.65        4.50      9.83 o 
   6  15   4      131.90      141.24     15.63 o 
   7  15   4     1044.78      887.20     37.76 o 
   8  15   4      303.37      328.30     26.49 o 
   9  15   4        4.46       -2.02     15.58 o 
  10  15   4        0.16        1.34     17.14 o 
 -11  16   4        2.47       17.86     17.72 o 
 -10  16   4      256.71      229.07     22.06 o 
  -9  16   4      174.90      152.71     19.48 o 
  -8  16   4        2.65      -10.76     18.09 o 
  -7  16   4      126.30      113.95     16.28 o 
  -6  16   4        0.00       -6.51     11.99 o 
  -5  16   4        3.86       -3.63      9.80 o 
  -4  16   4       25.44       27.07      9.38 o 
  -3  16   4      207.95      214.79     14.47 o 
  -2  16   4      541.58      523.17     20.19 o 
  -1  16   4       69.35       61.40     11.09 o 
   0  16   4      527.02      515.44     20.10 o 
   1  16   4        0.88       -4.03      8.76 o 
   2  16   4        9.58        2.61      9.45 o 
   3  16   4        0.16      -11.83     12.99 o 
   4  16   4       39.40       33.85     11.13 o 
   5  16   4      213.01      183.19     14.75 o 
   6  16   4        1.70       -8.93     14.47 o 
   7  16   4      105.42      113.21     23.81 o 
   8  16   4        0.10      -11.64     15.35 o 
   9  16   4       96.09       81.03     32.39 o 
 -10  17   4       31.10       43.83     17.45 o 
  -9  17   4       28.68        3.10     20.49 o 
  -8  17   4      363.05      409.11     28.36 o 
  -7  17   4      328.27      304.72     19.52 o 
  -6  17   4       86.77       83.45     13.94 o 
  -5  17   4       55.78       70.35     15.08 o 
  -4  17   4        3.68      -11.00     11.32 o 
  -3  17   4      882.28      925.42     26.20 o 
  -2  17   4      366.24      370.41     20.40 o 
  -1  17   4       24.27       38.14     10.92 o 
   0  17   4       99.92      100.72     12.76 o 
   1  17   4       10.00       -9.19      9.19 o 
   2  17   4       70.72       84.72     12.50 o 
   3  17   4       10.13       -9.23     12.72 o 
   4  17   4        6.45       -3.34     10.70 o 
   5  17   4       23.20       30.12     12.47 o 
   6  17   4       23.76       22.71     15.87 o 
   7  17   4       98.20      104.14     19.30 o 
   8  17   4        5.73       -7.91     14.85 o 
   9  17   4        0.18      -12.93     17.04 o 
  -9  18   4        7.55       31.60     15.54 o 
  -8  18   4       37.55       29.74     13.64 o 
  -7  18   4      120.51      107.10     15.18 o 
  -6  18   4      101.80       95.25     16.27 o 
  -5  18   4      336.39      324.85     21.70 o 
  -4  18   4        6.73        3.63     17.19 o 
  -3  18   4      410.27      381.45     19.42 o 
  -2  18   4       82.00       88.24     12.67 o 
  -1  18   4      167.71      183.08     22.21 o 
   0  18   4      402.67      422.01     19.65 o 
   1  18   4       19.25        2.53     10.40 o 
   2  18   4       95.93      101.93     13.47 o 
   3  18   4       29.87       22.79     12.00 o 
   4  18   4        3.13      -10.75     10.95 o 
   5  18   4      104.49      109.66     16.08 o 
   6  18   4       84.44      118.09     20.26 o 
   7  18   4       14.01       17.43     26.33 o 
   8  18   4       57.96       23.73     17.49 o 
  -8  19   4       61.94       85.02     16.59 o 
  -7  19   4       15.53       -4.58     18.23 o 
  -6  19   4       52.56       64.48     22.31 o 
  -5  19   4        0.00       14.62     13.47 o 
  -4  19   4       33.73       48.48     14.31 o 
  -3  19   4       32.10       35.61     14.21 o 
  -2  19   4       48.10       40.50     12.01 o 
  -1  19   4        4.66       -6.62     10.83 o 
   0  19   4      289.45      284.63     18.54 o 
   1  19   4       90.18       80.90     13.10 o 
   2  19   4        1.98        8.23     11.05 o 
   3  19   4       64.16       61.05     13.21 o 
   4  19   4       93.29       96.24     17.13 o 
   5  19   4       51.96       37.59     21.99 o 
   6  19   4        2.57      -15.34     15.34 o 
   7  19   4       54.46       79.75     19.29 o 
  -7  20   4        0.85      -15.34     19.04 o 
  -6  20   4       46.02       48.46     16.30 o 
  -5  20   4        4.91       -4.31     13.13 o 
  -4  20   4       44.13       17.69     13.94 o 
  -3  20   4       19.89       24.03     13.91 o 
  -2  20   4       11.15        7.56     13.92 o 
  -1  20   4      523.25      493.25     22.72 o 
   0  20   4      731.97      721.94     27.11 o 
   1  20   4       33.45       41.08     12.62 o 
   2  20   4       35.69       49.43     14.52 o 
   3  20   4       77.41       85.07     13.98 o 
   4  20   4      261.37      308.17     22.36 o 
   5  20   4       49.24       25.70     39.56 o 
   6  20   4      109.12      117.93     21.75 o 
  -6  21   4      108.64      128.46     19.93 o 
  -5  21   4        1.56        3.51     14.45 o 
  -4  21   4       51.80       73.41     17.49 o 
  -3  21   4       61.25       41.58     15.31 o 
  -2  21   4       54.69       67.10     16.65 o 
  -1  21   4        8.01       20.52     12.37 o 
   0  21   4       25.62        2.91     11.95 o 
   1  21   4       46.37       66.77     14.23 o 
   2  21   4      267.65      276.24     19.97 o 
   3  21   4       10.76       32.26     16.33 o 
   4  21   4      113.78      103.04     21.00 o 
   5  21   4        0.10        9.79     19.95 o 
  -5  22   4       47.09       36.17     16.26 o 
  -4  22   4        3.19      -11.58     19.19 o 
  -3  22   4        4.58       12.46     15.37 o 
  -2  22   4      536.05      597.62     30.82 o 
  -1  22   4        5.76       -2.21     16.48 o 
   0  22   4        2.10      -10.40     13.76 o 
   1  22   4      176.95      206.78     18.28 o 
   2  22   4       68.14       71.18     16.43 o 
   3  22   4      163.11      150.13     20.03 o 
   4  22   4       53.45       33.31     17.47 o 
  -2  23   4       15.45       33.90     17.05 o 
  -1  23   4       26.17       43.31     16.47 o 
   0  23   4       11.87       20.75     15.18 o 
   1  23   4        1.39       18.96     15.62 o 
 -14   1   5        0.97      -13.17     13.17 o 
 -13   1   5      250.41      274.46     21.30 o 
 -12   1   5        8.45       25.10     13.74 o 
 -11   1   5      169.54      144.23     15.62 o 
 -10   1   5      111.16      103.67     13.68 o 
  -9   1   5       45.08       39.83     11.47 o 
  -8   1   5      317.65      301.99     14.43 o 
  -7   1   5       26.01       18.30      6.27 o 
  -6   1   5       15.22       20.43      5.68 o 
  -5   1   5       11.27        9.28      4.94 o 
  -4   1   5       77.34      100.28      6.09 o 
  -3   1   5     4211.45     4198.80     48.56 o 
  -2   1   5     3264.52     3188.76     30.15 o 
  -1   1   5     1080.66     1068.90     12.81 o 
   0   1   5     1403.45     1461.62     12.99 o 
   1   1   5     1722.71     1702.68     15.76 o 
   2   1   5      292.29      309.46      5.16 o 
   3   1   5     4614.77     4929.51     36.85 o 
   4   1   5      227.71      272.23      8.22 o 
   5   1   5      169.71      167.55      5.76 o 
   6   1   5       35.42       34.21      4.56 o 
   7   1   5       73.44       85.70      5.85 o 
   8   1   5      101.12       86.14     11.70 o 
   9   1   5      455.01      474.37     19.86 o 
  10   1   5      103.79      120.56     13.11 o 
  11   1   5       41.35       36.63     13.83 o 
  12   1   5      144.69      100.65     21.05 o 
  13   1   5        1.27       -4.33     16.14 o 
 -14   2   5        0.43       -5.96     13.22 o 
 -13   2   5        0.68        1.11     14.18 o 
 -12   2   5       20.51       31.69     13.44 o 
 -11   2   5        1.67      -10.52     10.52 o 
 -10   2   5       13.63       12.66     10.88 o 
  -9   2   5       14.27       29.70      8.31 o 
  -8   2   5      347.14      339.42     14.15 o 
  -7   2   5      297.19      322.12     13.09 o 
  -6   2   5     1339.66     1366.26     24.19 o 
  -5   2   5      149.44      157.94      7.98 o 
  -4   2   5      105.31      113.06      6.74 o 
  -3   2   5        0.92       -4.11      4.41 o 
  -2   2   5      633.20      645.89     13.13 o 
  -1   2   5      990.31      836.85     12.14 o 
   0   2   5      613.11      573.14      7.13 o 
   1   2   5      834.94      904.33      8.38 o 
   2   2   5      334.56      329.25      4.79 o 
   3   2   5      684.53      701.63      8.23 o 
   4   2   5        0.21       -2.53      2.53 o 
   5   2   5      970.13      944.45     11.69 o 
   6   2   5      105.13      124.85      5.63 o 
   7   2   5       42.92       39.50      4.77 o 
   8   2   5      361.39      340.64     17.89 o 
   9   2   5      113.05      129.45     14.47 o 
  10   2   5      161.30      147.51     13.54 o 
  11   2   5       31.43       17.66     13.30 o 
  12   2   5      288.50      313.57     28.72 o 
  13   2   5        6.39      -14.96     14.96 o 
 -14   3   5       37.28       27.00     16.28 o 
 -13   3   5      110.32      124.40     17.39 o 
 -12   3   5      120.46      108.13     16.51 o 
 -11   3   5       49.36       38.60     12.78 o 
 -10   3   5      488.08      491.80     32.36 o 
  -9   3   5       43.60       24.96      9.18 o 
  -8   3   5      571.11      552.74     24.62 o 
  -7   3   5      405.61      410.61     16.80 o 
  -6   3   5      228.79      226.05     12.48 o 
  -5   3   5      916.24      862.27     16.22 o 
  -4   3   5       28.72       40.94      6.31 o 
  -3   3   5      193.10      197.45      8.07 o 
  -2   3   5      102.82      142.95      6.12 o 
  -1   3   5     2086.13     1967.12     17.43 o 
   0   3   5       15.66       13.41      2.39 o 
   1   3   5      164.71      129.15      3.68 o 
   2   3   5      389.91      420.48      7.50 o 
   3   3   5     5208.11     5505.41     39.69 o 
   4   3   5      347.06      397.10      7.18 o 
   5   3   5      369.01      354.76      7.60 o 
   6   3   5       73.94       64.77      5.00 o 
   7   3   5      403.81      405.07     12.61 o 
   8   3   5      987.27     1034.37     26.31 o 
   9   3   5      452.19      447.31     18.41 o 
  10   3   5       16.68        9.06     11.22 o 
  11   3   5       15.49        2.94     21.62 o 
  12   3   5       97.93       82.33     18.91 o 
  13   3   5       40.19        4.62     18.53 o 
 -14   4   5        6.12      -12.16     13.22 o 
 -13   4   5      241.73      302.27     21.95 o 
 -12   4   5        1.93       -9.86     12.15 o 
 -11   4   5       67.76       86.56     14.24 o 
 -10   4   5      195.83      157.81     15.42 o 
  -9   4   5        0.11        3.85      8.06 o 
  -8   4   5      626.66      627.08     18.37 o 
  -7   4   5      556.04      575.17     16.84 o 
  -6   4   5       56.29       62.73      8.96 o 
  -5   4   5      217.90      241.11     11.92 o 
  -4   4   5      501.38      530.01     13.77 o 
  -3   4   5       48.15       37.38      5.67 o 
  -2   4   5     3492.41     3435.48     41.05 o 
  -1   4   5     1014.08     1167.43     13.73 o 
   0   4   5        0.35       -1.22      2.80 o 
   1   4   5     5769.09     6065.66     47.54 o 
   2   4   5       98.33       83.92      3.78 o 
   3   4   5       22.85       20.07      3.24 o 
   4   4   5       43.73       62.16      3.86 o 
   5   4   5      572.66      558.78     12.18 o 
   6   4   5      209.97      197.82      8.51 o 
   7   4   5      263.65      237.81      9.94 o 
   8   4   5        6.43       -6.35      7.41 o 
   9   4   5      155.69      172.21     24.31 o 
  10   4   5       46.86       50.38     20.78 o 
  11   4   5        1.64       -0.40     12.40 o 
  12   4   5      181.05      195.73     21.31 o 
  13   4   5        2.73      -17.18     17.18 o 
 -14   5   5        2.82       53.47     15.84 o 
 -13   5   5      236.42      256.41     21.35 o 
 -12   5   5       14.37       13.33     12.74 o 
 -11   5   5       63.28       66.04     14.27 o 
 -10   5   5      693.91      705.91     26.53 o 
  -9   5   5      460.30      424.86     24.38 o 
  -8   5   5      389.39      384.03     30.43 o 
  -7   5   5      514.22      495.12     19.26 o 
  -6   5   5        6.36        7.89      9.55 o 
  -5   5   5      355.31      337.32     14.47 o 
  -4   5   5      181.28      144.85      9.50 o 
  -3   5   5       15.86        9.47      4.62 o 
  -2   5   5     3232.34     3399.82     35.17 o 
  -1   5   5     1423.21     1513.08     18.11 o 
   0   5   5        1.25        3.26      3.06 o 
   1   5   5       61.95       71.41      3.10 o 
   2   5   5      513.68      536.04      8.39 o 
   3   5   5     7436.61     7553.04     65.98 o 
   4   5   5      939.19      931.44     16.95 o 
   5   5   5      666.81      739.03     15.84 o 
   6   5   5      337.13      349.05     11.01 o 
   7   5   5      105.52       99.56      7.60 o 
   8   5   5       12.59       14.91      7.65 o 
   9   5   5       70.54       68.14     13.87 o 
  10   5   5      216.32      207.59     19.22 o 
  11   5   5        2.42        0.13     13.69 o 
  12   5   5        0.19        7.28     14.44 o 
  13   5   5      315.79      339.21     26.68 o 
 -14   6   5       47.29       76.39     16.94 o 
 -13   6   5       24.11       11.63     14.38 o 
 -12   6   5       75.17       87.93     16.53 o 
 -11   6   5      107.82      110.01     16.41 o 
 -10   6   5      414.24      400.72     21.29 o 
  -9   6   5        7.34       -7.29      7.29 o 
  -8   6   5     1534.87     1587.18     34.91 o 
  -7   6   5       95.19       85.96     11.31 o 
  -6   6   5        0.39       -7.70      7.70 o 
  -5   6   5      128.45      112.62      9.81 o 
  -4   6   5       23.73       27.45      7.00 o 
  -3   6   5       57.05       29.95      5.77 o 
  -2   6   5       10.11        7.09      4.53 o 
  -1   6   5      353.44      388.15     10.25 o 
   0   6   5      846.30      923.73     14.73 o 
   1   6   5      889.50     1034.81     15.44 o 
   2   6   5      640.55      667.92     11.32 o 
   3   6   5        3.51        3.24      3.75 o 
   4   6   5        2.95        2.43      4.41 o 
   5   6   5       24.05       42.55      6.53 o 
   6   6   5      743.28      704.59     17.03 o 
   7   6   5      240.96      242.95     14.03 o 
   8   6   5       36.94       36.91     11.89 o 
   9   6   5       53.09       57.34     13.97 o 
  10   6   5       25.44       14.59     13.90 o 
  11   6   5       45.71       42.06     15.62 o 
  12   6   5       24.73       17.54     15.64 o 
  13   6   5       22.21       10.48     15.33 o 
 -14   7   5      240.32      226.66     23.07 o 
 -13   7   5       20.54      -11.90     24.12 o 
 -12   7   5       46.71       62.44     14.82 o 
 -11   7   5      208.34      245.37     22.14 o 
 -10   7   5      188.77      171.97     16.61 o 
  -9   7   5        0.15       12.16      8.22 o 
  -8   7   5      515.78      528.34     24.95 o 
  -7   7   5      475.74      488.16     20.25 o 
  -6   7   5        0.26        0.36      7.99 o 
  -5   7   5        9.22        2.68      7.64 o 
  -4   7   5     2769.01     2748.76     35.91 o 
  -3   7   5      448.32      399.01     12.67 o 
  -2   7   5      705.01      774.47     16.20 o 
  -1   7   5      777.62      845.21     16.43 o 
   0   7   5      774.28      748.11     13.87 o 
   1   7   5     1238.26     1346.84     18.86 o 
   2   7   5       28.06       29.42      5.14 o 
   3   7   5       35.52       41.08     11.11 o 
   4   7   5      198.48      206.99      8.59 o 
   5   7   5        8.11       13.64      5.07 o 
   6   7   5       23.42       42.13      7.62 o 
   7   7   5      417.04      426.49     20.72 o 
   8   7   5      486.15      471.94     23.63 o 
   9   7   5       63.79       63.49     13.41 o 
  10   7   5      137.08      160.98     18.56 o 
  11   7   5      299.55      324.79     23.07 o 
  12   7   5       25.77       13.91     16.19 o 
 -14   8   5      193.36      257.52     23.46 o 
 -13   8   5       50.93       78.14     17.87 o 
 -12   8   5       38.30       35.38     16.90 o 
 -11   8   5      102.18       85.87     15.78 o 
 -10   8   5      120.16      100.63     24.63 o 
  -9   8   5      436.51      437.08     21.49 o 
  -8   8   5      756.11      757.96     26.28 o 
  -7   8   5      364.56      340.06     17.67 o 
  -6   8   5       62.86       36.48      9.83 o 
  -5   8   5        1.11        0.64      7.64 o 
  -4   8   5      170.24      152.06     10.92 o 
  -3   8   5       58.19       36.78      6.46 o 
  -2   8   5      329.29      357.76     12.28 o 
  -1   8   5       34.60       57.06      6.77 o 
   0   8   5       28.43       48.83      6.07 o 
   1   8   5      660.47      801.27     15.04 o 
   2   8   5      427.95      377.33     10.93 o 
   3   8   5      526.29      590.43     13.17 o 
   4   8   5      238.76      191.58      7.69 o 
   5   8   5      199.50      186.43      7.19 o 
   6   8   5       48.92       47.50      8.17 o 
   7   8   5       44.06       63.92     12.30 o 
   8   8   5      167.30      170.93     16.41 o 
   9   8   5      132.86      120.55     16.62 o 
  10   8   5       95.82      104.04     16.16 o 
  11   8   5        1.42      -14.34     14.34 o 
  12   8   5       56.60       49.11     21.82 o 
 -13   9   5        0.27       12.73     17.33 o 
 -12   9   5        6.36       -1.97     13.60 o 
 -11   9   5      488.75      475.59     25.37 o 
 -10   9   5      585.27      608.18     26.28 o 
  -9   9   5      617.55      642.19     26.02 o 
  -8   9   5      256.72      262.85     18.24 o 
  -7   9   5       64.60       75.75     12.18 o 
  -6   9   5     1887.35     1801.57     35.81 o 
  -5   9   5      388.87      443.86     18.49 o 
  -4   9   5      547.84      507.96     15.74 o 
  -3   9   5        2.59        0.64      5.96 o 
  -2   9   5        0.23        7.60      6.33 o 
  -1   9   5       26.12        9.21      6.13 o 
   0   9   5       43.05       14.98      8.08 o 
   1   9   5      741.72      763.54     17.03 o 
   2   9   5      456.20      464.93     13.96 o 
   3   9   5        4.85        6.42      5.92 o 
   4   9   5      158.56      166.68      7.49 o 
   5   9   5       62.95       64.15      6.52 o 
   6   9   5     1693.96     1650.19     28.99 o 
   7   9   5        0.27        8.04     15.11 o 
   8   9   5       62.42       41.60     16.70 o 
   9   9   5      230.48      240.29     20.16 o 
  10   9   5       83.00       86.05     16.45 o 
  11   9   5      294.16      289.88     23.72 o 
  12   9   5        5.49       -3.29     21.78 o 
 -13  10   5       32.19       15.79     15.91 o 
 -12  10   5        0.93       -2.76     20.94 o 
 -11  10   5      326.83      338.99     35.75 o 
 -10  10   5        1.19       -7.07     11.87 o 
  -9  10   5        0.66        2.17     13.89 o 
  -8  10   5        9.64       26.48     11.96 o 
  -7  10   5      696.81      698.98     24.80 o 
  -6  10   5      246.44      207.76     15.09 o 
  -5  10   5       11.64       18.05      8.99 o 
  -4  10   5      621.33      660.19     18.13 o 
  -3  10   5      308.49      293.96     14.75 o 
  -2  10   5       68.36       50.19      7.65 o 
  -1  10   5       39.58       37.73     10.25 o 
   0  10   5      912.70      907.45     20.09 o 
   1  10   5        1.34        6.48      6.08 o 
   2  10   5       62.93       49.43      7.44 o 
   3  10   5       19.91        8.05      6.46 o 
   4  10   5      634.17      595.45     19.74 o 
   5  10   5      128.50      111.68      8.88 o 
   6  10   5      576.36      620.13     17.27 o 
   7  10   5       38.59       21.63     13.63 o 
   8  10   5        0.78       -8.96     12.12 o 
   9  10   5       20.50        3.12     13.64 o 
  10  10   5        6.05        6.74     13.59 o 
  11  10   5       90.55       85.03     19.42 o 
  12  10   5       57.42       35.48     15.79 o 
 -13  11   5        2.28       20.89     18.39 o 
 -12  11   5       29.56       13.46     14.71 o 
 -11  11   5       42.79       52.23     15.82 o 
 -10  11   5      196.99      207.39     18.88 o 
  -9  11   5      289.29      322.04     20.85 o 
  -8  11   5      158.70      141.49     15.99 o 
  -7  11   5      177.80      175.37     15.40 o 
  -6  11   5     1713.08     1731.07     36.67 o 
  -5  11   5        3.40       10.64      7.67 o 
  -4  11   5      501.01      501.89     16.94 o 
  -3  11   5      349.60      385.29     18.03 o 
  -2  11   5      484.33      455.18     15.36 o 
  -1  11   5        1.93        0.11      6.94 o 
   0  11   5      110.92      113.98      9.45 o 
   1  11   5        9.35        5.30      7.87 o 
   2  11   5       76.66       75.17      8.78 o 
   3  11   5      305.84      323.12     14.05 o 
   4  11   5      793.91      780.90     21.66 o 
   5  11   5      219.52      207.26     12.42 o 
   6  11   5      182.45      184.15     15.05 o 
   7  11   5      149.39      143.42     17.66 o 
   8  11   5        8.86       -1.49     11.75 o 
   9  11   5       24.31       10.69     21.85 o 
  10  11   5       58.58       57.65     16.18 o 
  11  11   5       15.41       31.56     15.15 o 
 -12  12   5      342.86      359.24     25.29 o 
 -11  12   5      313.80      345.14     23.62 o 
 -10  12   5        3.35       24.51     14.43 o 
  -9  12   5      374.19      357.40     22.09 o 
  -8  12   5      501.43      552.01     26.88 o 
  -7  12   5        8.42        7.52     10.65 o 
  -6  12   5       21.81        6.83     10.60 o 
  -5  12   5      228.63      216.21     12.96 o 
  -4  12   5       70.10       61.90      9.75 o 
  -3  12   5       28.26       30.16      8.26 o 
  -2  12   5      699.97      700.96     20.29 o 
  -1  12   5       80.53       94.56      9.55 o 
   0  12   5     2287.26     2240.41     36.98 o 
   1  12   5     1435.74     1360.05     26.37 o 
   2  12   5     1859.14     1765.31     31.50 o 
   3  12   5      636.66      557.87     18.71 o 
   4  12   5     1127.77     1138.43     25.15 o 
   5  12   5     1244.08     1219.53     27.37 o 
   6  12   5     1117.60     1153.14     30.17 o 
   7  12   5       30.14       12.34     13.75 o 
   8  12   5      336.29      346.85     24.24 o 
   9  12   5       59.05       77.21     26.60 o 
  10  12   5        0.78       12.19     16.57 o 
  11  12   5        1.21      -13.92     13.92 o 
 -12  13   5        7.36       11.03     15.58 o 
 -11  13   5       16.33      -13.77     13.77 o 
 -10  13   5      598.83      627.19     40.51 o 
  -9  13   5       64.39       62.37     18.79 o 
  -8  13   5      100.16      146.88     16.49 o 
  -7  13   5        0.00       -7.76     11.27 o 
  -6  13   5       40.49       19.58     11.01 o 
  -5  13   5      983.26     1033.89     31.47 o 
  -4  13   5      686.87      698.20     22.58 o 
  -3  13   5     1097.11     1038.33     22.32 o 
  -2  13   5      180.93      189.01     12.25 o 
  -1  13   5      262.61      218.24     12.92 o 
   0  13   5      735.52      655.29     20.74 o 
   1  13   5      156.70      155.43     15.12 o 
   2  13   5      771.91      791.75     23.51 o 
   3  13   5      215.44      274.74     14.42 o 
   4  13   5       38.37       25.78      9.09 o 
   5  13   5       27.56       13.89      9.54 o 
   6  13   5     1000.19      893.10     46.40 o 
   7  13   5        0.35        5.29     12.78 o 
   8  13   5      214.44      214.26     30.97 o 
   9  13   5       13.34       36.85     15.69 o 
  10  13   5       19.82       34.18     16.93 o 
  11  13   5      167.98      118.83     46.13 o 
 -12  14   5        0.29      -13.63     23.32 o 
 -11  14   5        2.17      -12.72     13.82 o 
 -10  14   5        0.89      -12.43     12.43 o 
  -9  14   5      143.20      152.61     24.12 o 
  -8  14   5       14.98       -8.05     12.37 o 
  -7  14   5        5.25        5.83     11.74 o 
  -6  14   5        6.11       -4.83     10.69 o 
  -5  14   5       30.88       13.47      9.50 o 
  -4  14   5       75.71       51.51      9.16 o 
  -3  14   5       20.93       27.43      8.49 o 
  -2  14   5       47.16       36.47      9.34 o 
  -1  14   5      197.08      179.66     12.48 o 
   0  14   5     1779.92     1724.40     31.99 o 
   1  14   5      177.53      178.32     12.81 o 
   2  14   5      486.60      496.60     22.96 o 
   3  14   5      111.80      106.93     11.41 o 
   4  14   5       88.10      102.63     11.49 o 
   5  14   5      384.18      372.39     20.25 o 
   6  14   5        4.49      -15.31     17.64 o 
   7  14   5      156.88      175.45     20.98 o 
   8  14   5      258.42      232.80     22.19 o 
   9  14   5        4.16       15.64     15.58 o 
  10  14   5       13.66       35.53     17.26 o 
 -11  15   5       22.58       25.21     17.49 o 
 -10  15   5        0.10       -9.54     14.21 o 
  -9  15   5       16.07        2.65     15.43 o 
  -8  15   5       15.09        7.30     13.44 o 
  -7  15   5      265.87      234.68     19.39 o 
  -6  15   5       99.22       81.19     17.38 o 
  -5  15   5       18.91       11.83     11.86 o 
  -4  15   5        6.34       18.58      8.43 o 
  -3  15   5        0.35       -2.15      8.07 o 
  -2  15   5      387.83      381.41     16.90 o 
  -1  15   5      234.26      244.30     14.52 o 
   0  15   5      641.53      596.25     20.76 o 
   1  15   5      279.94      260.49     14.95 o 
   2  15   5        0.60        7.01      8.92 o 
   3  15   5      488.72      487.11     34.25 o 
   4  15   5       98.82      102.75     12.40 o 
   5  15   5       12.52       16.52     10.50 o 
   6  15   5      116.65      137.17     18.65 o 
   7  15   5      380.09      323.64     35.50 o 
   8  15   5       95.73       77.37     27.43 o 
   9  15   5       11.54       35.42     29.27 o 
  10  15   5        3.85        2.45     17.78 o 
 -10  16   5        1.89       13.20     15.58 o 
  -9  16   5       22.38        8.85     13.96 o 
  -8  16   5       12.40       11.13     15.22 o 
  -7  16   5       36.10       34.26     21.87 o 
  -6  16   5       28.40       19.20     12.28 o 
  -5  16   5       92.04       97.88     13.94 o 
  -4  16   5       36.51       36.68     10.36 o 
  -3  16   5      341.86      356.89     20.32 o 
  -2  16   5       54.97       64.26     12.90 o 
  -1  16   5       14.01        0.22      9.31 o 
   0  16   5      147.44      146.08     13.46 o 
   1  16   5        1.79       13.37      9.94 o 
   2  16   5      189.54      178.66     13.87 o 
   3  16   5      183.61      162.61     14.10 o 
   4  16   5      289.53      295.41     20.03 o 
   5  16   5       77.13       94.46     17.26 o 
   6  16   5        9.82        1.05     13.01 o 
   7  16   5      144.61      142.73     35.69 o 
   8  16   5      198.91      218.56     23.56 o 
   9  16   5      201.40      215.20     29.80 o 
 -10  17   5        1.66       -0.15     17.34 o 
  -9  17   5        9.70       -7.26     22.51 o 
  -8  17   5        0.82       -7.49     17.54 o 
  -7  17   5       44.88       60.33     15.93 o 
  -6  17   5       22.33       13.20     11.47 o 
  -5  17   5       57.64       72.87     15.41 o 
  -4  17   5      111.11      124.72     15.58 o 
  -3  17   5      174.06      190.01     14.61 o 
  -2  17   5      845.04      813.76     25.35 o 
  -1  17   5        9.96        0.87     11.96 o 
   0  17   5       26.13       29.92     12.22 o 
   1  17   5        9.33        4.63      9.94 o 
   2  17   5      313.35      304.83     16.95 o 
   3  17   5      402.12      395.56     19.88 o 
   4  17   5        0.64        1.25     11.00 o 
   5  17   5        0.39        5.17     13.01 o 
   6  17   5       59.93       49.62     16.36 o 
   7  17   5       11.02       21.33     16.03 o 
   8  17   5       40.16       41.18     17.49 o 
  -9  18   5      292.80      321.26     24.75 o 
  -8  18   5        0.96       -7.46     15.98 o 
  -7  18   5      262.78      286.23     19.81 o 
  -6  18   5       11.34       -2.80     14.41 o 
  -5  18   5        7.58        3.06     12.48 o 
  -4  18   5       24.13       23.00     13.42 o 
  -3  18   5      326.45      356.12     18.79 o 
  -2  18   5        1.61        5.19     10.90 o 
  -1  18   5       58.11       51.55     11.94 o 
   0  18   5        8.86        9.70     10.99 o 
   1  18   5       27.98       18.86     10.97 o 
   2  18   5       51.13       86.00     16.78 o 
   3  18   5       12.10       12.92     11.51 o 
   4  18   5       24.57       25.49     19.88 o 
   5  18   5        2.66       17.40     14.42 o 
   6  18   5       84.12       87.51     21.37 o 
   7  18   5       75.33       39.17     18.11 o 
   8  18   5      249.00      239.44     25.72 o 
  -8  19   5        1.65       -0.27     13.37 o 
  -7  19   5      259.42      308.89     24.39 o 
  -6  19   5       99.09      100.12     17.39 o 
  -5  19   5       21.04       42.80     14.37 o 
  -4  19   5      223.23      199.27     19.36 o 
  -3  19   5       38.21       49.51     14.95 o 
  -2  19   5       73.59       83.09     13.56 o 
  -1  19   5       88.01       98.29     13.68 o 
   0  19   5        0.42       -1.40     13.40 o 
   1  19   5        6.90        6.46     11.54 o 
   2  19   5        0.60       14.74     11.13 o 
   3  19   5       82.84      109.50     15.93 o 
   4  19   5        1.81        6.23     23.64 o 
   5  19   5       69.27       77.88     29.19 o 
   6  19   5       32.04        3.06     16.30 o 
   7  19   5       30.24       23.67     16.81 o 
  -7  20   5        0.08       14.47     19.19 o 
  -6  20   5       46.08        7.15     16.02 o 
  -5  20   5       27.28       29.20     14.71 o 
  -4  20   5        7.74        3.52     16.95 o 
  -3  20   5        3.31       -3.59     14.30 o 
  -2  20   5       97.00       70.70     15.84 o 
  -1  20   5        0.24       -1.69     11.42 o 
   0  20   5        8.20        5.72     12.13 o 
   1  20   5      113.98      132.81     14.98 o 
   2  20   5        5.29        4.90     13.28 o 
   3  20   5        0.21        6.81     18.45 o 
   4  20   5      127.29       95.27     20.65 o 
   5  20   5       16.98       16.95     16.98 o 
   6  20   5       35.16       34.52     17.46 o 
  -6  21   5       57.73       47.77     17.88 o 
  -5  21   5       74.79       83.18     28.49 o 
  -4  21   5       22.55        7.77     15.67 o 
  -3  21   5       95.10       87.08     16.90 o 
  -2  21   5      285.67      269.16     23.61 o 
  -1  21   5       76.42       90.49     14.41 o 
   0  21   5       15.05       -0.27     12.79 o 
   1  21   5       22.10       21.72     13.51 o 
   2  21   5      127.11      164.62     18.69 o 
   3  21   5       97.16       76.15     18.69 o 
   4  21   5        3.08       24.90     17.34 o 
   5  21   5        7.34       13.90     20.99 o 
  -4  22   5       22.76       16.16     15.59 o 
  -3  22   5       94.45      107.42     18.08 o 
  -2  22   5       56.47       75.21     17.14 o 
  -1  22   5        0.59       27.76     15.98 o 
   0  22   5        1.99        8.71     15.38 o 
   1  22   5       12.40       21.37     14.58 o 
   2  22   5       43.39       52.18     27.58 o 
   3  22   5        0.01       16.83     19.97 o 
 -14   0   6        6.31        5.72     22.83 o 
 -12   0   6        0.67        8.51     17.43 o 
 -10   0   6      469.23      436.80     30.36 o 
  -8   0   6     1541.24     1715.49     52.67 o 
  -6   0   6     1366.90     1497.51     32.49 o 
  -4   0   6      634.28      767.10     20.22 o 
  -2   0   6      102.09      108.46     10.22 o 
   0   0   6      618.97      667.05      9.96 o 
   2   0   6      181.97      208.17     22.28 o 
   4   0   6       48.18       54.87      4.43 o 
   6   0   6       94.46       92.54      8.39 o 
   8   0   6      229.68      215.11     19.62 o 
  10   0   6       20.05        6.48     24.02 o 
  12   0   6      114.45      101.30     28.20 o 
 -14   1   6       58.26       77.41     18.06 o 
 -13   1   6      113.16      119.81     17.42 o 
 -12   1   6     1056.89     1116.18     40.06 o 
 -11   1   6       85.29       97.17     14.78 o 
 -10   1   6      943.96      875.97     28.50 o 
  -9   1   6     1309.52     1322.20     27.72 o 
  -8   1   6        3.19       -3.77      6.82 o 
  -7   1   6       10.39       13.18      6.41 o 
  -6   1   6      460.53      415.87     12.85 o 
  -5   1   6        8.47       -5.02      5.02 o 
  -4   1   6      139.64      141.16      8.10 o 
  -3   1   6      875.94      881.98     15.75 o 
  -2   1   6     1589.44     1634.70     18.52 o 
  -1   1   6      649.22      616.73      8.29 o 
   0   1   6       25.17       27.72      2.07 o 
   1   1   6       40.02       55.07      3.04 o 
   2   1   6       88.18       81.47      4.11 o 
   3   1   6      186.54      164.74      7.42 o 
   4   1   6     1089.52     1190.17     12.45 o 
   5   1   6      165.05      189.12      6.83 o 
   6   1   6       20.82       19.94      3.91 o 
   7   1   6        0.37        6.95      6.09 o 
   8   1   6     2370.34     2416.66     46.19 o 
   9   1   6        7.36       15.38     11.20 o 
  10   1   6       65.32       87.89     12.22 o 
  11   1   6      401.65      415.53     23.78 o 
  12   1   6      268.73      283.12     26.57 o 
  13   1   6       31.11       44.15     19.32 o 
 -14   2   6        0.16        4.89     15.13 o 
 -13   2   6       68.09       57.91     15.80 o 
 -12   2   6       77.09       53.92     14.50 o 
 -11   2   6      555.86      518.49     24.41 o 
 -10   2   6      238.29      229.60     13.79 o 
  -9   2   6      409.52      385.52     16.51 o 
  -8   2   6      209.11      243.10     15.31 o 
  -7   2   6       62.81       70.30      8.06 o 
  -6   2   6      163.90      148.28      8.73 o 
  -5   2   6      233.15      226.24     10.33 o 
  -4   2   6      214.91      214.43      9.24 o 
  -3   2   6        2.03       15.77      8.05 o 
  -2   2   6     1489.01     1511.09     21.80 o 
  -1   2   6      178.45      161.16      5.03 o 
   0   2   6      999.75     1063.95     10.73 o 
   1   2   6     1042.60     1215.35     11.87 o 
   2   2   6        2.06        4.33      1.77 o 
   3   2   6      295.26      318.30      5.79 o 
   4   2   6       72.30       85.24      3.68 o 
   5   2   6      328.34      344.70      7.36 o 
   6   2   6      129.09      141.31      5.88 o 
   7   2   6      395.78      388.68     12.39 o 
   8   2   6      382.36      353.26     16.02 o 
   9   2   6      197.52      162.10     12.90 o 
  10   2   6        4.15        9.30     14.30 o 
  11   2   6      122.43      113.86     15.58 o 
  12   2   6       13.98       28.57     16.60 o 
  13   2   6       29.44       55.34     19.54 o 
 -14   3   6        3.70       13.01     15.08 o 
 -13   3   6      411.55      413.24     25.84 o 
 -12   3   6      185.72      181.12     18.71 o 
 -11   3   6        4.96        1.45     16.58 o 
 -10   3   6       40.98       28.46      9.06 o 
  -9   3   6      482.98      431.42     17.19 o 
  -8   3   6       48.44       34.92      8.22 o 
  -7   3   6      954.07      984.15     21.94 o 
  -6   3   6      185.92      183.06     10.43 o 
  -5   3   6      102.55      101.15      8.33 o 
  -4   3   6      863.69      823.82     16.71 o 
  -3   3   6      298.41      321.89      9.72 o 
  -2   3   6      758.73      607.51     14.65 o 
  -1   3   6     2943.13     3127.58     26.56 o 
   0   3   6       31.74       38.68      3.01 o 
   1   3   6     4955.55     5046.14     35.45 o 
   2   3   6       31.88       24.89      2.35 o 
   3   3   6        0.91        5.19      2.35 o 
   4   3   6      150.76      171.35      5.16 o 
   5   3   6      821.18      853.26     11.29 o 
   6   3   6       11.73        5.83      4.40 o 
   7   3   6      278.32      266.78     13.25 o 
   8   3   6      245.56      231.00     13.31 o 
   9   3   6       11.62        6.78      9.06 o 
  10   3   6       58.20       53.08     13.86 o 
  11   3   6        0.08        9.72     17.24 o 
  12   3   6       17.74       28.58     14.09 o 
  13   3   6       16.29       22.63     18.95 o 
 -14   4   6        3.01        8.54     14.53 o 
 -13   4   6       49.43       62.16     15.73 o 
 -12   4   6       17.65       17.03     13.47 o 
 -11   4   6        0.91       -4.01     11.41 o 
 -10   4   6       84.07       75.03     12.58 o 
  -9   4   6      302.89      308.47     15.09 o 
  -8   4   6       68.84       63.67      9.54 o 
  -7   4   6       55.52       37.71      9.59 o 
  -6   4   6      150.58      178.89     14.66 o 
  -5   4   6       70.76       65.88      7.45 o 
  -4   4   6     1318.75     1297.58     25.96 o 
  -3   4   6     1372.73     1430.32     23.88 o 
  -2   4   6      448.88      472.44     16.19 o 
  -1   4   6      193.44      197.79      5.91 o 
   0   4   6    10098.05    10463.99     71.70 o 
   1   4   6     3300.31     3564.22     27.12 o 
   2   4   6     1132.49     1245.38     14.37 o 
   3   4   6      470.19      457.41      7.74 o 
   4   4   6      595.59      695.33      9.06 o 
   5   4   6       71.36       63.10      4.42 o 
   6   4   6      454.24      442.66     11.72 o 
   7   4   6      349.22      347.88     15.25 o 
   8   4   6       41.94       49.70      9.25 o 
   9   4   6       40.85       20.60     21.97 o 
  10   4   6       30.52       30.78     12.51 o 
  11   4   6      171.04      218.14     19.54 o 
  12   4   6       36.71       46.25     16.12 o 
 -14   5   6       72.37       65.20     18.11 o 
 -13   5   6        0.26       -9.32     13.83 o 
 -12   5   6      191.10      187.71     18.74 o 
 -11   5   6       49.58       40.61     13.18 o 
 -10   5   6      233.09      243.26     15.47 o 
  -9   5   6      590.48      595.26     19.64 o 
  -8   5   6     3409.90     3361.23     66.28 o 
  -7   5   6      362.48      337.89     16.60 o 
  -6   5   6      260.99      250.73     13.66 o 
  -5   5   6      164.93      155.54     10.77 o 
  -4   5   6      517.89      545.45     16.35 o 
  -3   5   6       59.27       58.53      5.89 o 
  -2   5   6      875.40      963.97     15.70 o 
  -1   5   6        9.50        4.98      4.39 o 
   0   5   6     1706.05     1712.76     17.93 o 
   1   5   6     1355.05     1434.21     13.74 o 
   2   5   6       15.87       13.79      3.19 o 
   3   5   6       38.52       54.12      3.96 o 
   4   5   6       38.50       46.09      4.64 o 
   5   5   6       54.73       61.51      5.57 o 
   6   5   6      424.91      392.51     13.37 o 
   7   5   6      404.15      403.78     16.28 o 
   8   5   6        0.00       -6.50      7.77 o 
   9   5   6      225.19      207.38     17.37 o 
  10   5   6        0.13        0.08     12.60 o 
  11   5   6       49.51       64.31     15.07 o 
  12   5   6       12.18       42.03     14.21 o 
 -14   6   6       42.95       60.69     16.96 o 
 -13   6   6       27.38       26.35     15.50 o 
 -12   6   6        3.32       -6.84     13.28 o 
 -11   6   6       10.74       -6.40     11.90 o 
 -10   6   6      148.48      123.59     11.82 o 
  -9   6   6       56.71       52.12      9.62 o 
  -8   6   6      655.89      616.61     23.48 o 
  -7   6   6       86.86       82.18     23.77 o 
  -6   6   6       79.16       98.86     11.71 o 
  -5   6   6      878.56      835.83     21.45 o 
  -4   6   6       10.84       18.78      6.99 o 
  -3   6   6        1.79       -0.13      5.05 o 
  -2   6   6       10.98        0.66      5.28 o 
  -1   6   6     2955.53     3326.93     37.93 o 
   0   6   6      160.50      182.04      7.43 o 
   1   6   6      580.63      520.65      9.41 o 
   2   6   6      219.94      191.14      6.25 o 
   3   6   6       42.73       46.76      5.81 o 
   4   6   6      259.61      290.43      9.39 o 
   5   6   6      155.60      153.79      7.65 o 
   6   6   6      965.21      914.24     21.95 o 
   7   6   6      861.10      840.63     26.81 o 
   8   6   6        1.24        6.29     11.04 o 
   9   6   6       17.89       19.32     12.14 o 
  10   6   6       86.91      138.76     22.94 o 
  11   6   6      225.78      221.53     20.93 o 
  12   6   6       18.34       10.38     21.89 o 
 -14   7   6       10.29       -1.35     17.23 o 
 -13   7   6       58.03       36.12     18.79 o 
 -12   7   6       13.03       32.44     15.02 o 
 -11   7   6      182.30      167.88     17.45 o 
 -10   7   6        1.40      -11.96     17.08 o 
  -9   7   6        8.27       -7.94      8.64 o 
  -8   7   6     1248.95     1163.20     30.53 o 
  -7   7   6      145.92      143.69     18.67 o 
  -6   7   6        6.37       -0.25      9.55 o 
  -5   7   6      308.21      358.61     15.59 o 
  -4   7   6       39.72       34.88      7.41 o 
  -3   7   6        2.15        1.60      5.81 o 
  -2   7   6       78.26       75.46      7.21 o 
  -1   7   6      822.00      819.69     16.28 o 
   0   7   6       76.07       93.68      6.78 o 
   1   7   6     1319.92     1382.02     22.65 o 
   2   7   6      399.89      429.65     11.02 o 
   3   7   6       86.88      108.29      6.67 o 
   4   7   6      116.45      105.83      7.68 o 
   5   7   6      484.40      538.23     13.31 o 
   6   7   6      604.85      629.14     23.53 o 
   7   7   6       28.13       21.39     11.21 o 
   8   7   6      259.44      264.30     18.97 o 
   9   7   6      203.66      210.51     18.44 o 
  10   7   6       15.93       12.23     19.60 o 
  11   7   6        2.36      -12.32     12.32 o 
  12   7   6       24.24       22.22     15.81 o 
 -13   8   6        1.65        3.51     15.14 o 
 -12   8   6       16.99       13.27     14.09 o 
 -11   8   6       41.26       26.33     15.68 o 
 -10   8   6      809.47      841.89     29.84 o 
  -9   8   6        3.00       -9.62     10.42 o 
  -8   8   6       20.70        6.36     10.55 o 
  -7   8   6      193.01      180.24     14.44 o 
  -6   8   6     1441.06     1356.82     30.45 o 
  -5   8   6       92.15      110.18     11.25 o 
  -4   8   6     1016.83     1064.78     21.72 o 
  -3   8   6       40.22       30.56      7.21 o 
  -2   8   6      307.08      269.48     11.04 o 
  -1   8   6      722.02      762.76     16.72 o 
   0   8   6      248.75      276.09     10.46 o 
   1   8   6        0.31       -5.10      5.10 o 
   2   8   6      241.87      238.27      9.95 o 
   3   8   6      532.14      521.05     19.49 o 
   4   8   6       26.80       25.92      5.63 o 
   5   8   6       51.47       60.73      7.57 o 
   6   8   6        8.67        7.13     10.06 o 
   7   8   6      715.95      682.98     25.39 o 
   8   8   6        4.01        8.55     10.81 o 
   9   8   6        0.49       -6.40     12.56 o 
  10   8   6      385.56      395.38     24.63 o 
  11   8   6       66.71       84.08     17.15 o 
  12   8   6        7.76       -0.25     14.31 o 
 -13   9   6      111.94      154.86     19.73 o 
 -12   9   6       30.31       29.12     14.92 o 
 -11   9   6       10.06       17.19     13.22 o 
 -10   9   6       12.74       14.76     12.62 o 
  -9   9   6      245.43      253.04     18.96 o 
  -8   9   6        0.83       -4.56     10.11 o 
  -7   9   6       22.15       10.65     10.58 o 
  -6   9   6      366.57      350.59     17.63 o 
  -5   9   6      217.06      211.46     16.23 o 
  -4   9   6      558.58      628.87     17.90 o 
  -3   9   6       52.62       43.66      7.50 o 
  -2   9   6      347.10      294.80     12.10 o 
  -1   9   6      584.25      559.57     14.08 o 
   0   9   6      218.43      227.62     10.56 o 
   1   9   6      216.24      227.50     13.59 o 
   2   9   6       32.76       37.01      7.23 o 
   3   9   6        0.23       -1.71      6.58 o 
   4   9   6      120.52      137.95      8.62 o 
   5   9   6       22.96       12.90      7.02 o 
   6   9   6      264.69      236.57     17.48 o 
   7   9   6      537.99      513.01     25.07 o 
   8   9   6        1.90        6.82     13.00 o 
   9   9   6      289.38      271.68     27.86 o 
  10   9   6       15.90       26.12     15.12 o 
  11   9   6        1.97       -7.47     13.70 o 
  12   9   6       67.45       81.11     41.08 o 
 -13  10   6        8.89        5.53     19.75 o 
 -12  10   6       46.54       88.46     16.58 o 
 -11  10   6        1.90       -9.97     15.58 o 
 -10  10   6     1178.89     1259.31     36.80 o 
  -9  10   6      404.75      431.91     22.82 o 
  -8  10   6       53.89       29.09     12.20 o 
  -7  10   6      479.55      467.17     33.11 o 
  -6  10   6      571.50      529.57     21.71 o 
  -5  10   6     1210.00     1224.65     29.22 o 
  -4  10   6      120.53       98.60      9.77 o 
  -3  10   6        5.20       14.87      7.58 o 
  -2  10   6     1283.34     1256.34     34.95 o 
  -1  10   6        0.62       -2.28      6.18 o 
   0  10   6      197.56      178.11     10.37 o 
   1  10   6      509.84      481.04     21.51 o 
   2  10   6     1610.58     1549.45     29.35 o 
   3  10   6      666.15      606.43     16.95 o 
   4  10   6      587.88      560.97     17.06 o 
   5  10   6      867.16      898.68     43.51 o 
   6  10   6      771.47      784.99     33.89 o 
   7  10   6      128.52       96.55     14.87 o 
   8  10   6        0.28        2.22     10.96 o 
   9  10   6       11.68       30.37     13.50 o 
  10  10   6      165.85      209.77     23.43 o 
  11  10   6       35.05       30.14     14.95 o 
 -13  11   6        7.16        2.44     25.17 o 
 -12  11   6       35.83       44.82     16.27 o 
 -11  11   6        0.05       -2.70     13.85 o 
 -10  11   6      504.73      502.19     26.20 o 
  -9  11   6      237.32      246.61     19.08 o 
  -8  11   6      187.42      177.61     16.37 o 
  -7  11   6      184.15      158.87     15.16 o 
  -6  11   6       28.74        6.43     10.01 o 
  -5  11   6      284.30      281.45     14.33 o 
  -4  11   6      208.22      184.67     12.29 o 
  -3  11   6     1032.66     1021.93     23.63 o 
  -2  11   6      460.91      421.99     14.30 o 
  -1  11   6       36.90       15.25      7.64 o 
   0  11   6     1630.62     1607.03     46.07 o 
   1  11   6     1274.13     1209.72     24.19 o 
   2  11   6       21.35       27.32      7.61 o 
   3  11   6        1.57        1.31      6.97 o 
   4  11   6     1376.55     1378.27     31.57 o 
   5  11   6      716.90      817.75     24.77 o 
   6  11   6        1.39      -10.99     10.99 o 
   7  11   6      169.63      151.46     21.65 o 
   8  11   6        0.93      -13.56     19.78 o 
   9  11   6      104.24      139.80     25.07 o 
  10  11   6        3.29      -14.06     14.06 o 
  11  11   6        0.19       -5.00     14.55 o 
 -12  12   6        7.68       13.17     15.31 o 
 -11  12   6      113.20      135.43     17.98 o 
 -10  12   6      237.54      246.67     20.93 o 
  -9  12   6        1.44      -13.57     13.57 o 
  -8  12   6       33.63       47.31     13.65 o 
  -7  12   6        2.42       19.79     11.32 o 
  -6  12   6        1.89       -9.71      9.71 o 
  -5  12   6      184.59      191.00     14.56 o 
  -4  12   6       59.33       64.42      9.51 o 
  -3  12   6     1564.48     1478.52     28.40 o 
  -2  12   6      353.59      368.07     14.05 o 
  -1  12   6      581.90      525.24     31.81 o 
   0  12   6      726.17      661.13     34.12 o 
   1  12   6     2931.38     2794.41     48.50 o 
   2  12   6        0.26        5.50     10.10 o 
   3  12   6       87.55       95.16     10.35 o 
   4  12   6      105.00      109.72     11.60 o 
   5  12   6       88.77       66.19     13.62 o 
   6  12   6      799.15      761.87     30.55 o 
   7  12   6      327.44      328.21     23.81 o 
   8  12   6       37.82       12.52     18.71 o 
   9  12   6       76.59       75.05     17.73 o 
  10  12   6      115.60      132.60     20.76 o 
  11  12   6      313.05      345.90     67.01 o 
 -12  13   6      146.65      167.89     20.77 o 
 -11  13   6       75.88       74.64     17.70 o 
 -10  13   6       28.82       -2.35     17.21 o 
  -9  13   6      206.58      220.60     21.51 o 
  -8  13   6        3.73       -7.50     12.61 o 
  -7  13   6       14.17       11.45     16.23 o 
  -6  13   6       24.27       -0.84     13.32 o 
  -5  13   6      257.39      304.57     15.68 o 
  -4  13   6     2052.23     2033.46     35.02 o 
  -3  13   6      347.03      333.28     14.67 o 
  -2  13   6       61.20       62.21      9.69 o 
  -1  13   6     2779.17     2748.35     40.96 o 
   0  13   6      287.98      294.13     15.67 o 
   1  13   6      831.49      852.42     22.10 o 
   2  13   6      562.59      499.15     18.40 o 
   3  13   6       13.95       -5.45     13.15 o 
   4  13   6       26.73       13.92     12.71 o 
   5  13   6       93.82       70.71     14.45 o 
   6  13   6        9.17      -13.14     13.14 o 
   7  13   6       66.94       65.84     15.81 o 
   8  13   6      139.89      105.18     17.87 o 
   9  13   6       10.39       14.87     23.33 o 
  10  13   6       36.90       38.33     24.03 o 
 -11  14   6      115.80      135.12     19.51 o 
 -10  14   6        8.66       16.96     13.98 o 
  -9  14   6       12.10        4.54     14.12 o 
  -8  14   6      233.40      241.15     19.68 o 
  -7  14   6      449.05      426.91     23.18 o 
  -6  14   6      164.80      139.59     15.52 o 
  -5  14   6      903.62      964.35     25.03 o 
  -4  14   6      573.87      555.39     20.65 o 
  -3  14   6      137.76      112.46     10.51 o 
  -2  14   6       32.93       25.30      9.43 o 
  -1  14   6      347.97      341.47     15.86 o 
   0  14   6        3.37       10.49      8.41 o 
   1  14   6      400.48      410.06     17.33 o 
   2  14   6       56.63       75.58     10.57 o 
   3  14   6      491.30      510.93     19.27 o 
   4  14   6       28.43       46.09     11.52 o 
   5  14   6       34.26       56.17     15.22 o 
   6  14   6      544.53      545.34     30.07 o 
   7  14   6        1.93       -8.32     16.57 o 
   8  14   6        0.01       14.90     15.22 o 
   9  14   6        0.98        9.23     15.87 o 
  10  14   6        0.97       17.46     17.34 o 
 -11  15   6      121.91       80.88     21.71 o 
 -10  15   6       73.77       83.73     17.05 o 
  -9  15   6       39.58       40.66     15.38 o 
  -8  15   6       38.03       25.95     18.69 o 
  -7  15   6      478.90      481.45     25.02 o 
  -6  15   6       10.83       -2.80     11.95 o 
  -5  15   6      104.85      114.54     12.20 o 
  -4  15   6        1.51       -8.23      8.23 o 
  -3  15   6      515.16      503.33     19.90 o 
  -2  15   6      761.74      766.98     23.59 o 
  -1  15   6      223.21      206.97     16.59 o 
   0  15   6       64.69       65.34     10.03 o 
   1  15   6      172.95      172.31     13.19 o 
   2  15   6      536.01      511.59     19.43 o 
   3  15   6      599.64      562.79     23.16 o 
   4  15   6       92.17       91.69     17.28 o 
   5  15   6      167.01      220.78     24.96 o 
   6  15   6        0.02        0.64     13.62 o 
   7  15   6       26.32       35.56     14.54 o 
   8  15   6        0.18       -0.51     15.29 o 
   9  15   6        3.01        5.62     15.83 o 
 -10  16   6        7.14       -4.18     15.06 o 
  -9  16   6       12.08       15.53     19.55 o 
  -8  16   6        1.96       -7.52     13.45 o 
  -7  16   6        6.88       20.67     13.62 o 
  -6  16   6        7.18        4.01     12.68 o 
  -5  16   6       45.70       28.82     13.90 o 
  -4  16   6        2.95       14.87      9.85 o 
  -3  16   6        0.01       -8.95      8.95 o 
  -2  16   6        2.54       -8.38      8.38 o 
  -1  16   6       73.92       74.07     11.77 o 
   0  16   6      708.02      714.13     22.86 o 
   1  16   6       29.25       27.08     10.82 o 
   2  16   6       37.40       64.15     13.71 o 
   3  16   6        7.74       -4.21     10.15 o 
   4  16   6       81.29       69.52     18.52 o 
   5  16   6        4.73       12.63     14.46 o 
   6  16   6      192.46      145.47     21.08 o 
   7  16   6       31.32       34.25     16.27 o 
   8  16   6        0.01       16.35     33.89 o 
   9  16   6       56.58       95.30     20.63 o 
 -10  17   6      313.91      320.04     24.74 o 
  -9  17   6      167.62      188.90     20.69 o 
  -8  17   6       16.22        8.35     14.13 o 
  -7  17   6      509.66      503.94     27.81 o 
  -6  17   6        5.27       -0.17     12.93 o 
  -5  17   6       75.22       78.93     13.25 o 
  -4  17   6        9.02       -6.28     10.37 o 
  -3  17   6      216.14      232.16     16.16 o 
  -2  17   6      282.28      295.62     17.01 o 
  -1  17   6        0.32        1.55      9.97 o 
   0  17   6        8.91        5.27     10.48 o 
   1  17   6      169.14      144.81     17.34 o 
   2  17   6       12.26       12.61     12.07 o 
   3  17   6       16.90       21.77     14.86 o 
   4  17   6       11.04        2.86     13.73 o 
   5  17   6       29.51       14.20     28.41 o 
   6  17   6       35.23       35.00     16.58 o 
   7  17   6        1.87      -13.85     24.02 o 
   8  17   6       66.85       54.29     21.91 o 
  -9  18   6      125.01      156.02     20.73 o 
  -8  18   6        1.71      -14.86     14.86 o 
  -7  18   6        2.50       -4.94     12.43 o 
  -6  18   6       43.46       45.09     13.60 o 
  -5  18   6      181.57      178.43     18.17 o 
  -4  18   6      169.77      162.77     17.77 o 
  -3  18   6      198.49      210.93     23.11 o 
  -2  18   6      400.19      418.71     20.24 o 
  -1  18   6      525.90      575.14     23.13 o 
   0  18   6       39.90       11.93     11.33 o 
   1  18   6       16.54       20.69     10.69 o 
   2  18   6        3.63        5.36     12.26 o 
   3  18   6        4.15        6.94     25.02 o 
   4  18   6        4.34        8.15     14.67 o 
   5  18   6       65.47       79.61     23.33 o 
   6  18   6      388.30      429.11     41.14 o 
   7  18   6       99.43      156.10     50.51 o 
  -8  19   6       29.34       27.32     13.76 o 
  -7  19   6        2.34      -12.46     12.46 o 
  -6  19   6      119.87      124.52     18.03 o 
  -5  19   6       24.20       18.08     13.65 o 
  -4  19   6       35.02       50.42     14.56 o 
  -3  19   6       41.33       26.99     14.60 o 
  -2  19   6        1.14        8.32     11.67 o 
  -1  19   6      505.52      541.04     24.51 o 
   0  19   6      105.32      124.07     14.25 o 
   1  19   6       36.63       47.45     14.33 o 
   2  19   6        0.07       -5.12     14.66 o 
   3  19   6        1.79       -8.80     17.09 o 
   4  19   6        1.44       17.17     16.05 o 
   5  19   6      209.73      188.75     23.18 o 
   6  19   6        6.75      -11.15     15.59 o 
  -7  20   6       21.95       26.48     16.63 o 
  -6  20   6      228.98      223.64     22.15 o 
  -5  20   6        6.11       16.27     14.51 o 
  -4  20   6       11.92      -13.62     13.62 o 
  -3  20   6       87.49      123.67     17.53 o 
  -2  20   6       52.91       44.36     13.87 o 
  -1  20   6        8.74      -11.01     11.01 o 
   0  20   6        0.14       -4.70     11.98 o 
   1  20   6      136.81      142.80     17.60 o 
   2  20   6      107.79      149.85     20.59 o 
   3  20   6        1.31       13.93     18.41 o 
   4  20   6        0.03        2.54     16.32 o 
   5  20   6       45.42       64.83     19.24 o 
  -6  21   6        0.11       12.22     21.15 o 
  -5  21   6        7.40       -1.14     15.22 o 
  -4  21   6        3.41       10.65     21.26 o 
  -3  21   6       51.79       59.46     23.90 o 
  -2  21   6      113.33      152.04     25.00 o 
  -1  21   6      144.43      180.82     19.74 o 
   0  21   6        4.04      -11.50     14.32 o 
   1  21   6       66.26       64.36     17.42 o 
   2  21   6        2.91        5.51     22.00 o 
   3  21   6       59.85       82.49     35.20 o 
   4  21   6       19.34       18.50     18.29 o 
  -4  22   6        0.17       -7.53     19.93 o 
  -3  22   6        0.13       -0.26     19.40 o 
  -2  22   6      176.14      171.78     22.93 o 
  -1  22   6        0.55      -14.69     15.50 o 
   0  22   6        3.25      -16.19     16.19 o 
   1  22   6        2.47       26.51     17.50 o 
   2  22   6       12.13      -15.79     15.79 o 
 -14   1   7      306.44      290.27     24.44 o 
 -13   1   7      655.37      639.77     30.19 o 
 -12   1   7      196.81      204.54     19.68 o 
 -11   1   7      155.81      121.79     16.17 o 
 -10   1   7        0.50        3.42      9.21 o 
  -9   1   7     1686.83     1594.13     30.88 o 
  -8   1   7      259.44      263.57     12.40 o 
  -7   1   7       61.11       75.33      8.48 o 
  -6   1   7      248.37      276.59     11.15 o 
  -5   1   7      423.86      457.72     13.17 o 
  -4   1   7       44.61       59.52     15.35 o 
  -3   1   7      560.10      570.05     12.99 o 
  -2   1   7      672.93      730.79     11.51 o 
  -1   1   7      386.78      429.52      9.56 o 
   0   1   7      185.11      217.26      4.20 o 
   1   1   7      119.75       97.84      4.18 o 
   2   1   7        0.01       -2.92      9.17 o 
   3   1   7       22.33       17.66      3.35 o 
   4   1   7       46.28       26.43      3.47 o 
   5   1   7      233.91      225.02      6.60 o 
   6   1   7       75.19       73.92      7.07 o 
   7   1   7       12.85       10.20      6.05 o 
   8   1   7      354.31      341.30     15.88 o 
   9   1   7      172.01      205.37     14.18 o 
  10   1   7      146.60      143.75     13.55 o 
  11   1   7      578.89      644.38     89.47 o 
  12   1   7        5.49       -0.20     22.28 o 
 -14   2   7       58.60       88.92     19.04 o 
 -13   2   7       36.42       34.95     16.64 o 
 -12   2   7      694.73      693.43     29.55 o 
 -11   2   7       21.33       16.35     15.53 o 
 -10   2   7        0.01       -7.39      8.73 o 
  -9   2   7        3.26       -4.00      9.00 o 
  -8   2   7       68.66       56.97      8.71 o 
  -7   2   7     1769.11     1787.24     27.45 o 
  -6   2   7      498.30      487.86     17.13 o 
  -5   2   7      273.26      237.34     10.99 o 
  -4   2   7     3800.32     3900.30     49.91 o 
  -3   2   7     1973.90     2044.88     26.88 o 
  -2   2   7      537.39      569.97     10.43 o 
  -1   2   7      180.42      193.78      5.54 o 
   0   2   7       20.00       16.52      2.25 o 
   1   2   7      451.49      469.61      8.85 o 
   2   2   7      476.47      553.40      9.16 o 
   3   2   7      611.34      637.14      8.89 o 
   4   2   7       28.35       23.51      3.56 o 
   5   2   7      425.69      431.73      8.46 o 
   6   2   7      107.14      138.12      8.90 o 
   7   2   7     1193.74     1218.80     21.65 o 
   8   2   7      753.14      768.17     22.33 o 
   9   2   7      175.97      178.44     13.84 o 
  10   2   7      135.29      142.96     15.74 o 
  11   2   7        0.60        3.58     17.50 o 
  12   2   7      843.76      871.91     39.63 o 
 -14   3   7      340.90      363.99     25.94 o 
 -13   3   7        6.60       26.05     16.48 o 
 -12   3   7       24.54       -3.99     13.03 o 
 -11   3   7      351.62      347.59     21.35 o 
 -10   3   7       23.16       19.96      9.36 o 
  -9   3   7      157.32      151.42     12.16 o 
  -8   3   7      202.80      202.77     12.67 o 
  -7   3   7      127.74      142.96     10.18 o 
  -6   3   7      286.45      296.74     12.81 o 
  -5   3   7      601.51      604.28     16.11 o 
  -4   3   7      175.21      153.46      8.96 o 
  -3   3   7       48.47       57.10      6.06 o 
  -2   3   7     1692.18     1731.84     28.51 o 
  -1   3   7      861.65      819.72     10.90 o 
   0   3   7     1569.74     1681.28     15.94 o 
   1   3   7      990.92      937.11      9.75 o 
   2   3   7     1080.48     1088.97     11.91 o 
   3   3   7      662.01      716.69      9.30 o 
   4   3   7      133.41      145.27      5.11 o 
   5   3   7       94.19      101.56      5.09 o 
   6   3   7      245.90      212.22      9.61 o 
   7   3   7       20.05        5.37      5.91 o 
   8   3   7     1699.10     1701.75     32.61 o 
   9   3   7     1052.83     1100.40     32.03 o 
  10   3   7      672.96      659.91     30.74 o 
  11   3   7        4.63        9.98     12.87 o 
  12   3   7       13.07       -9.96     15.37 o 
 -14   4   7      111.89      165.90     21.09 o 
 -13   4   7        5.04        4.91     15.13 o 
 -12   4   7        9.33        1.49     14.07 o 
 -11   4   7       43.00       60.36     18.14 o 
 -10   4   7      249.23      230.66     18.43 o 
  -9   4   7      284.26      273.80     14.76 o 
  -8   4   7      393.73      406.87     16.81 o 
  -7   4   7        3.28        3.61      9.10 o 
  -6   4   7       77.18       77.34      8.81 o 
  -5   4   7      308.09      370.26     13.53 o 
  -4   4   7        3.49       11.32      8.23 o 
  -3   4   7     1037.17     1024.32     18.22 o 
  -2   4   7      324.38      330.35     11.29 o 
  -1   4   7     1606.16     1798.16     18.47 o 
   0   4   7       46.08       48.62      3.49 o 
   1   4   7       22.27       11.95      2.50 o 
   2   4   7      741.02      798.90      9.75 o 
   3   4   7        9.81        7.60      3.37 o 
   4   4   7        2.58       -0.06      2.89 o 
   5   4   7       70.77       72.80      5.37 o 
   6   4   7      907.31      940.36     18.36 o 
   7   4   7       26.23       22.56      8.20 o 
   8   4   7      265.75      250.88     14.45 o 
   9   4   7      509.64      470.83     23.18 o 
  10   4   7      191.85      192.98     17.19 o 
  11   4   7      162.68      156.13     17.37 o 
  12   4   7        3.13       -3.57     13.96 o 
 -14   5   7        1.26        8.65     15.02 o 
 -13   5   7       19.93       13.63     14.36 o 
 -12   5   7       74.69       59.93     15.97 o 
 -11   5   7       43.16       29.15     12.95 o 
 -10   5   7        2.06        0.15      9.24 o 
  -9   5   7      739.39      737.15     21.71 o 
  -8   5   7       21.73       21.49      8.95 o 
  -7   5   7      224.02      225.76     14.67 o 
  -6   5   7     1090.29     1070.82     25.73 o 
  -5   5   7     1059.84     1101.08     24.82 o 
  -4   5   7      503.79      519.96     14.79 o 
  -3   5   7      772.26      736.34     15.87 o 
  -2   5   7     4863.41     4757.47     46.98 o 
  -1   5   7     3161.37     3160.90     30.71 o 
   0   5   7     1034.41     1003.31     11.97 o 
   1   5   7      273.12      271.87      6.19 o 
   2   5   7       36.48       25.91      3.27 o 
   3   5   7       18.11       26.97      3.52 o 
   4   5   7      110.12      127.26      5.26 o 
   5   5   7       31.36        9.40      6.26 o 
   6   5   7      227.35      224.89     19.40 o 
   7   5   7     1381.58     1332.80     27.68 o 
   8   5   7     1463.70     1425.07     35.38 o 
   9   5   7      306.01      304.29     19.80 o 
  10   5   7       86.80       81.43     14.75 o 
  11   5   7        3.02       -6.55     14.84 o 
  12   5   7       38.85       33.57     22.27 o 
 -14   6   7       13.81        6.82     16.67 o 
 -13   6   7      165.01      154.03     19.01 o 
 -12   6   7       12.24        9.54     13.18 o 
 -11   6   7        0.01      -11.47     12.27 o 
 -10   6   7      274.09      276.20     15.78 o 
  -9   6   7        9.95        0.22     10.53 o 
  -8   6   7       26.61       15.36     10.33 o 
  -7   6   7     1578.71     1550.74     38.11 o 
  -6   6   7      216.20      208.47     13.53 o 
  -5   6   7      679.97      742.47     26.73 o 
  -4   6   7      122.47      141.22     15.48 o 
  -3   6   7      286.56      265.21     10.77 o 
  -2   6   7       22.11       26.02      5.80 o 
  -1   6   7       52.87       76.86      6.15 o 
   0   6   7     1048.70      989.19     13.45 o 
   1   6   7      699.64      656.79      9.96 o 
   2   6   7     1038.42     1188.13     15.78 o 
   3   6   7      158.49      195.83      8.82 o 
   4   6   7      120.84      122.25      5.93 o 
   5   6   7        0.04        4.72      8.02 o 
   6   6   7       17.28       17.86      8.98 o 
   7   6   7       51.56       42.15     11.01 o 
   8   6   7       13.89       15.76     10.62 o 
   9   6   7      182.85      172.55     16.62 o 
  10   6   7       78.01       65.47     15.11 o 
  11   6   7       12.50        2.53     13.59 o 
  12   6   7      173.30      172.75     20.63 o 
 -14   7   7      104.08      146.86     23.31 o 
 -13   7   7       52.14       56.82     16.44 o 
 -12   7   7        2.04       -4.13     13.09 o 
 -11   7   7       58.91       41.02     14.54 o 
 -10   7   7      693.21      685.72     40.10 o 
  -9   7   7      818.39      807.59     27.79 o 
  -8   7   7      180.84      166.92     14.80 o 
  -7   7   7      853.19      801.59     25.43 o 
  -6   7   7      411.18      377.04     17.35 o 
  -5   7   7       91.85       90.77     11.43 o 
  -4   7   7       23.77       42.93      7.62 o 
  -3   7   7       30.12       33.88      6.63 o 
  -2   7   7      179.93      204.27      9.59 o 
  -1   7   7      913.29      927.18     17.76 o 
   0   7   7     2376.70     2403.46     30.64 o 
   1   7   7       40.88       53.04      6.28 o 
   2   7   7      387.27      415.18     12.41 o 
   3   7   7       64.52       46.47      5.33 o 
   4   7   7       63.78       59.41      7.43 o 
   5   7   7        1.08       -2.72      8.53 o 
   6   7   7      564.30      555.79     22.17 o 
   7   7   7      319.63      337.18     18.74 o 
   8   7   7       95.75       96.87     13.86 o 
   9   7   7        9.32       -4.77     11.22 o 
  10   7   7       94.50      127.48     20.00 o 
  11   7   7       59.73       59.15     16.35 o 
  12   7   7       59.62       63.25     20.05 o 
 -13   8   7        0.40       14.30     14.77 o 
 -12   8   7      221.46      239.68     21.94 o 
 -11   8   7       70.74       70.36     15.40 o 
 -10   8   7       89.85       80.74     15.43 o 
  -9   8   7      629.61      714.54     26.96 o 
  -8   8   7        3.53        3.57     10.44 o 
  -7   8   7     1165.42     1127.80     29.41 o 
  -6   8   7       94.10       92.84     11.97 o 
  -5   8   7     1059.32     1010.12     25.49 o 
  -4   8   7      357.78      343.51     17.45 o 
  -3   8   7        1.27       -6.07      6.07 o 
  -2   8   7      569.64      543.57     16.84 o 
  -1   8   7        1.13       -1.23      5.69 o 
   0   8   7      620.21      694.06     15.90 o 
   1   8   7      953.79      951.11     18.27 o 
   2   8   7      336.63      319.89     11.48 o 
   3   8   7        0.28       -5.47      5.47 o 
   4   8   7      279.20      288.75     13.27 o 
   5   8   7       24.76       36.02     10.00 o 
   6   8   7      311.45      290.06     17.63 o 
   7   8   7     1027.80      928.14     31.49 o 
   8   8   7      144.28      114.98     23.08 o 
   9   8   7        0.51       -5.05     10.49 o 
  10   8   7        1.05        1.02     12.84 o 
  11   8   7      197.47      187.34     23.13 o 
 -13   9   7       82.11       63.55     18.87 o 
 -12   9   7        1.92       -5.04     14.00 o 
 -11   9   7        3.21       -6.68     12.63 o 
 -10   9   7       27.12       -2.65     12.88 o 
  -9   9   7       13.66        9.59     11.75 o 
  -8   9   7        0.37       -1.61     10.92 o 
  -7   9   7      186.36      160.66     14.74 o 
  -6   9   7       79.06       82.12     11.57 o 
  -5   9   7     1919.74     1888.05     46.18 o 
  -4   9   7       86.60       86.96      9.09 o 
  -3   9   7       14.68       13.89      6.89 o 
  -2   9   7      161.24      147.33      9.67 o 
  -1   9   7      243.73      204.42      9.62 o 
   0   9   7      577.54      597.23     19.96 o 
   1   9   7      983.37      962.33     19.30 o 
   2   9   7       48.43       48.25      6.96 o 
   3   9   7      110.24      141.32      9.11 o 
   4   9   7       32.50       23.38      7.85 o 
   5   9   7      275.68      240.35     20.81 o 
   6   9   7        0.27       13.31     15.41 o 
   7   9   7       21.77       16.05     19.11 o 
   8   9   7      199.08      181.80     17.66 o 
   9   9   7       17.27       11.73     20.46 o 
  10   9   7        0.09      -14.75     14.75 o 
  11   9   7      388.21      411.54     27.26 o 
 -13  10   7       30.90       52.72     16.48 o 
 -12  10   7       85.22       97.85     21.76 o 
 -11  10   7       20.26        5.33     13.97 o 
 -10  10   7       28.79       17.51     13.39 o 
  -9  10   7      750.59      776.12     28.83 o 
  -8  10   7      204.80      195.46     16.76 o 
  -7  10   7       23.66       21.45     11.15 o 
  -6  10   7      325.77      264.90     16.36 o 
  -5  10   7      756.94      730.38     23.50 o 
  -4  10   7       40.44       22.92      8.08 o 
  -3  10   7       16.02        6.19      7.50 o 
  -2  10   7      418.83      414.38     18.79 o 
  -1  10   7        8.33        1.96      6.67 o 
   0  10   7       27.10       27.93      7.57 o 
   1  10   7       89.86       85.71      8.63 o 
   2  10   7      729.91      688.77     17.72 o 
   3  10   7       98.71      100.11      8.86 o 
   4  10   7       45.52       49.43     15.42 o 
   5  10   7       30.98       21.77     11.18 o 
   6  10   7      821.35      898.08     30.55 o 
   7  10   7      489.13      534.41     25.28 o 
   8  10   7       35.51       22.58     14.45 o 
   9  10   7        0.05      -10.10     12.65 o 
  10  10   7       25.81       29.72     15.09 o 
  11  10   7       69.94       59.11     25.01 o 
 -12  11   7       19.39       -0.04     15.76 o 
 -11  11   7        5.69       16.32     14.69 o 
 -10  11   7       37.01       33.71     17.50 o 
  -9  11   7      163.80      170.50     19.04 o 
  -8  11   7        1.62       -1.52     11.66 o 
  -7  11   7      433.25      402.62     21.33 o 
  -6  11   7      132.39      131.22     14.54 o 
  -5  11   7       10.80       -0.50      7.53 o 
  -4  11   7       35.63       25.36      8.49 o 
  -3  11   7       63.24       66.47      9.49 o 
  -2  11   7     2577.03     2456.45     41.38 o 
  -1  11   7      173.28      162.08     15.96 o 
   0  11   7      348.95      343.53     14.03 o 
   1  11   7      467.38      461.79     16.37 o 
   2  11   7       17.05       -3.30      6.55 o 
   3  11   7      462.37      434.40     18.36 o 
   4  11   7       55.56       53.53     12.69 o 
   5  11   7      153.93      135.94     17.19 o 
   6  11   7      352.52      341.86     21.62 o 
   7  11   7      108.12       82.05     15.13 o 
   8  11   7        4.05       20.53     12.11 o 
   9  11   7        0.38        2.53     12.63 o 
  10  11   7       96.52       77.92     18.39 o 
 -12  12   7       14.68       13.18     16.85 o 
 -11  12   7       48.84       61.24     16.77 o 
 -10  12   7       47.22       64.65     15.53 o 
  -9  12   7       54.55       69.40     14.85 o 
  -8  12   7        0.71       -0.49     12.11 o 
  -7  12   7       15.10       31.64     11.92 o 
  -6  12   7     1271.85     1150.69     31.80 o 
  -5  12   7      564.48      490.05     21.44 o 
  -4  12   7      192.90      188.22     12.85 o 
  -3  12   7      567.40      537.10     18.70 o 
  -2  12   7      224.76      219.03     11.71 o 
  -1  12   7       36.49       36.60      9.19 o 
   0  12   7      427.98      455.19     26.40 o 
   1  12   7       87.92       81.43     10.44 o 
   2  12   7       44.36       48.99      8.99 o 
   3  12   7      572.39      492.79     20.73 o 
   4  12   7      171.03      171.32     16.22 o 
   5  12   7     1291.38     1229.05     36.72 o 
   6  12   7        6.81        5.43     11.02 o 
   7  12   7       78.28       48.00     14.29 o 
   8  12   7       87.93       86.35     21.50 o 
   9  12   7       12.14        7.00     14.74 o 
  10  12   7        0.97        5.92     15.40 o 
 -12  13   7       33.03       22.72     17.77 o 
 -11  13   7       23.97       13.91     14.71 o 
 -10  13   7        0.00       -1.03     20.15 o 
  -9  13   7        4.47       12.42     12.75 o 
  -8  13   7      103.72       87.62     15.06 o 
  -7  13   7      390.25      355.39     23.21 o 
  -6  13   7        0.32       -1.23     11.13 o 
  -5  13   7     2054.59     2036.17     36.81 o 
  -4  13   7      118.80       81.87     10.88 o 
  -3  13   7      257.10      246.09     12.93 o 
  -2  13   7      170.94      179.70     12.65 o 
  -1  13   7      219.93      223.35     13.95 o 
   0  13   7     1757.39     1702.07     30.88 o 
   1  13   7       29.77       16.61      9.04 o 
   2  13   7        0.74        4.77      7.43 o 
   3  13   7       65.39      101.64     12.46 o 
   4  13   7        0.32      -11.81     11.81 o 
   5  13   7        6.39       19.62     13.37 o 
   6  13   7       15.66       11.46     12.56 o 
   7  13   7       53.12       45.04     14.67 o 
   8  13   7      139.49      174.36     19.64 o 
   9  13   7        9.77       21.85     14.68 o 
  10  13   7      257.24      294.86     25.14 o 
 -11  14   7        5.99        2.95     16.58 o 
 -10  14   7        9.25       14.56     14.71 o 
  -9  14   7       84.04      125.97     17.37 o 
  -8  14   7       24.83       34.41     20.25 o 
  -7  14   7       38.41       19.63     12.83 o 
  -6  14   7       17.56       49.51     12.88 o 
  -5  14   7      202.37      221.22     14.93 o 
  -4  14   7       23.70       12.85      9.36 o 
  -3  14   7      194.75      211.01     12.53 o 
  -2  14   7      144.29      139.93     11.92 o 
  -1  14   7      323.57      287.30     15.18 o 
   0  14   7       96.68       98.97     11.66 o 
   1  14   7      561.94      588.61     20.55 o 
   2  14   7       69.69       61.07     14.62 o 
   3  14   7        5.38        5.29     10.75 o 
   4  14   7        0.03        4.21     10.98 o 
   5  14   7      418.23      375.16     25.46 o 
   6  14   7      286.88      261.78     22.06 o 
   7  14   7      243.87      286.76     23.14 o 
   8  14   7       39.70       69.51     17.59 o 
   9  14   7       27.11       17.21     23.09 o 
 -11  15   7        7.44        5.43     15.38 o 
 -10  15   7       63.99       79.59     22.76 o 
  -9  15   7      123.04      138.85     27.38 o 
  -8  15   7      251.74      242.85     40.45 o 
  -7  15   7        0.18        7.50     12.76 o 
  -6  15   7        0.22       -9.94     13.42 o 
  -5  15   7       51.51       72.13     11.86 o 
  -4  15   7      151.27      156.61     12.63 o 
  -3  15   7     1509.32     1453.78     31.38 o 
  -2  15   7       41.06       50.56     10.19 o 
  -1  15   7        1.73       -9.55      9.55 o 
   0  15   7       47.99       55.67     10.73 o 
   1  15   7       76.56       72.43     11.49 o 
   2  15   7      522.21      499.77     22.51 o 
   3  15   7      257.88      267.54     21.43 o 
   4  15   7       11.99       17.25     13.39 o 
   5  15   7        0.00        3.55     14.49 o 
   6  15   7      100.95       86.85     42.38 o 
   7  15   7      166.34      153.39     19.86 o 
   8  15   7        2.05        5.09     16.23 o 
   9  15   7        0.65       -2.79     16.16 o 
 -10  16   7        9.88       36.78     16.13 o 
  -9  16   7        9.45       18.28     15.94 o 
  -8  16   7      274.45      306.91     22.83 o 
  -7  16   7       55.29       52.20     14.57 o 
  -6  16   7      396.61      400.30     23.24 o 
  -5  16   7        6.87       -0.97     11.17 o 
  -4  16   7       36.50       38.84     10.78 o 
  -3  16   7       15.46       11.75      9.85 o 
  -2  16   7      179.75      170.28     14.34 o 
  -1  16   7      407.43      402.11     18.65 o 
   0  16   7        8.15       12.85      9.86 o 
   1  16   7      250.42      270.08     19.19 o 
   2  16   7        9.68        9.53     12.81 o 
   3  16   7       69.80       35.32     15.50 o 
   4  16   7      121.87      112.56     17.02 o 
   5  16   7      546.46      561.86     31.59 o 
   6  16   7      337.40      419.30     27.25 o 
   7  16   7      108.91      115.22     20.20 o 
   8  16   7       15.93       -3.70     16.37 o 
  -9  17   7       24.42       18.71     17.41 o 
  -8  17   7      104.08      127.74     19.37 o 
  -7  17   7      359.76      374.22     24.56 o 
  -6  17   7      148.63      162.02     17.13 o 
  -5  17   7        0.34       -6.85     10.24 o 
  -4  17   7       28.42       28.40     11.33 o 
  -3  17   7      297.96      316.99     17.92 o 
  -2  17   7      217.22      194.72     15.30 o 
  -1  17   7      450.44      504.27     20.84 o 
   0  17   7       49.35       55.72     11.31 o 
   1  17   7       66.11       50.41     15.93 o 
   2  17   7       13.76        4.90     18.88 o 
   3  17   7      215.51      234.09     21.09 o 
   4  17   7        1.39       -8.55     13.18 o 
   5  17   7      173.09      203.30     28.39 o 
   6  17   7      112.89      146.74     20.84 o 
   7  17   7       10.66        7.93     17.28 o 
  -9  18   7       31.44      -10.84     17.17 o 
  -8  18   7      206.68      227.11     28.83 o 
  -7  18   7       56.77       28.30     14.11 o 
  -6  18   7       33.03       45.65     13.68 o 
  -5  18   7       23.65       41.34     17.36 o 
  -4  18   7        1.77       12.14     15.98 o 
  -3  18   7      122.99      143.56     14.62 o 
  -2  18   7       66.40       71.63     12.56 o 
  -1  18   7       10.09        0.30     13.76 o 
   0  18   7       81.22       92.26     14.47 o 
   1  18   7        0.01      -11.97     11.97 o 
   2  18   7       92.74       87.82     18.27 o 
   3  18   7       46.29       62.52     23.35 o 
   4  18   7        0.15        6.83     14.46 o 
   5  18   7       22.90       35.79     16.80 o 
   6  18   7       42.96       61.42     19.55 o 
   7  18   7      104.86       83.28     27.06 o 
  -8  19   7       72.13      127.40     17.47 o 
  -7  19   7      159.64      200.10     20.04 o 
  -6  19   7       62.43       41.12     16.08 o 
  -5  19   7        3.54      -12.97     12.97 o 
  -4  19   7       11.79       15.57     13.90 o 
  -3  19   7      214.62      279.04     20.68 o 
  -2  19   7       10.41       24.73     13.51 o 
  -1  19   7        6.48        5.61     13.44 o 
   0  19   7       25.48       26.70     13.43 o 
   1  19   7       10.24        1.17     16.71 o 
   2  19   7        8.96        9.19     17.00 o 
   3  19   7      445.74      521.37     31.06 o 
   4  19   7       17.88       11.15     17.00 o 
   5  19   7       42.40       59.25     19.49 o 
   6  19   7        5.19       -1.96     22.59 o 
  -6  20   7        9.25        4.04     15.33 o 
  -5  20   7       64.30      104.24     17.94 o 
  -4  20   7        9.04       -3.07     15.36 o 
  -3  20   7      538.41      586.99     29.11 o 
  -2  20   7       67.21       58.26     15.51 o 
  -1  20   7       17.78       17.11     13.20 o 
   0  20   7        4.84       -1.94     15.21 o 
   1  20   7       80.08       67.31     18.28 o 
   2  20   7      162.05      175.03     34.03 o 
   3  20   7      180.43      172.23     23.22 o 
   4  20   7       54.80       70.27     19.45 o 
  -5  21   7       31.70       28.17     15.78 o 
  -4  21   7        0.01      -14.43     14.43 o 
  -3  21   7        0.06       28.79     19.16 o 
  -2  21   7      298.17      312.65     26.70 o 
  -1  21   7        2.11       -9.80     16.13 o 
   0  21   7      170.47      174.54     23.04 o 
   1  21   7      313.60      356.77     36.01 o 
   2  21   7       16.53       20.88     17.97 o 
   3  21   7        5.34       -0.89     18.43 o 
  -2  22   7        2.17       -0.25     22.32 o 
  -1  22   7       14.60        7.72     28.89 o 
   0  22   7        4.43       10.41     26.66 o 
 -14   0   8      201.58      210.14     32.71 o 
 -12   0   8     1026.75      957.38     48.84 o 
 -10   0   8      306.52      309.47     26.34 o 
  -8   0   8      194.60      176.01     16.87 o 
  -6   0   8     1360.56     1562.64     35.23 o 
  -4   0   8      136.55      126.76     13.14 o 
  -2   0   8        0.46        1.75      4.85 o 
   0   0   8       97.49      150.87      6.97 o 
   2   0   8      642.36      640.54     41.43 o 
   4   0   8     1082.27     1029.53     17.69 o 
   6   0   8      311.59      250.70     17.23 o 
   8   0   8     6214.36     6076.13    122.36 o 
  10   0   8      710.93      687.56     34.43 o 
  12   0   8      287.39      309.83     36.20 o 
 -14   1   8      211.75      192.04     22.07 o 
 -13   1   8      240.21      271.17     22.59 o 
 -12   1   8        4.57        4.91     13.52 o 
 -11   1   8        1.03       -0.74     11.83 o 
 -10   1   8      876.32      813.96     24.38 o 
  -9   1   8      243.00      257.33     13.27 o 
  -8   1   8       49.42       35.83      8.54 o 
  -7   1   8        0.26       -5.24      6.52 o 
  -6   1   8        0.00        9.35      6.38 o 
  -5   1   8       64.08       62.51      8.10 o 
  -4   1   8      137.97      131.21      8.34 o 
  -3   1   8      107.50      110.65      7.14 o 
  -2   1   8       15.15        9.79      4.08 o 
  -1   1   8      263.52      257.41      8.88 o 
   0   1   8      239.76      246.37      6.23 o 
   1   1   8      852.76      943.58     24.58 o 
   2   1   8        0.01        2.44      9.85 o 
   3   1   8      140.90      173.33     16.74 o 
   4   1   8       36.66       54.30      5.71 o 
   5   1   8      994.99      982.60     18.82 o 
   6   1   8     1156.39     1135.85     21.57 o 
   7   1   8       66.58       58.25      7.50 o 
   8   1   8        0.01        3.54      8.74 o 
   9   1   8      259.60      245.11     14.72 o 
  10   1   8      272.93      253.42     18.06 o 
  11   1   8       54.66       82.75     16.73 o 
  12   1   8      235.59      218.66     42.47 o 
 -14   2   8       31.72        7.97     15.08 o 
 -13   2   8      237.72      234.06     22.61 o 
 -12   2   8       59.44       37.27     14.94 o 
 -11   2   8       83.52       75.70     12.97 o 
 -10   2   8      197.81      186.61     14.25 o 
  -9   2   8      569.22      536.11     24.68 o 
  -8   2   8      236.25      228.62     12.12 o 
  -7   2   8      474.45      462.62     17.21 o 
  -6   2   8      500.66      565.64     17.64 o 
  -5   2   8      563.78      542.12     15.56 o 
  -4   2   8       86.14       92.16      8.54 o 
  -3   2   8      273.28      240.39      9.55 o 
  -2   2   8     2398.43     2404.72     24.21 o 
  -1   2   8     3050.72     3177.53     27.11 o 
   0   2   8      250.58      304.33      5.44 o 
   1   2   8       25.28       42.73      3.70 o 
   2   2   8      908.84      822.84     12.86 o 
   3   2   8      167.83      129.96      3.87 o 
   4   2   8      354.52      369.78      7.95 o 
   5   2   8     1160.05     1117.32     14.97 o 
   6   2   8        0.67        0.60      5.60 o 
   7   2   8      290.18      280.25     12.04 o 
   8   2   8      773.71      788.68     22.29 o 
   9   2   8       26.24       25.13     10.62 o 
  10   2   8      294.17      301.85     20.07 o 
  11   2   8       17.60       -7.25     11.61 o 
  12   2   8      139.00      175.26     21.91 o 
 -14   3   8      217.39      293.68     24.55 o 
 -13   3   8      319.45      381.53     28.89 o 
 -12   3   8      194.37      194.40     25.78 o 
 -11   3   8       25.68       13.08     12.46 o 
 -10   3   8      194.77      153.25     13.10 o 
  -9   3   8       19.54       25.12     10.40 o 
  -8   3   8      317.73      290.65     13.40 o 
  -7   3   8       50.10       45.00      7.86 o 
  -6   3   8      141.40      148.69     10.71 o 
  -5   3   8       21.38        3.43      7.07 o 
  -4   3   8       40.83       28.67      6.40 o 
  -3   3   8     4673.48     4770.62     82.71 o 
  -2   3   8      532.54      525.31     10.64 o 
  -1   3   8      798.26      739.57     10.50 o 
   0   3   8      315.95      303.98      7.37 o 
   1   3   8      175.81      207.82      5.72 o 
   2   3   8      488.95      473.36      7.88 o 
   3   3   8      312.56      352.78     10.08 o 
   4   3   8      107.86      141.50      6.69 o 
   5   3   8      158.69      165.86      8.48 o 
   6   3   8      160.80      168.66     12.38 o 
   7   3   8      120.78      128.71     14.50 o 
   8   3   8      159.57      138.39     12.05 o 
   9   3   8        9.64        9.81     10.27 o 
  10   3   8       59.91       41.29     18.25 o 
  11   3   8       34.92       32.96     13.41 o 
  12   3   8        0.47      -11.64     14.42 o 
 -14   4   8       19.56       28.10     15.83 o 
 -13   4   8       69.21       63.63     17.13 o 
 -12   4   8        0.00        9.22     13.53 o 
 -11   4   8       54.64       58.69     14.18 o 
 -10   4   8        1.20       -9.11      9.11 o 
  -9   4   8       19.89       11.04      9.88 o 
  -8   4   8       37.89       22.37      8.98 o 
  -7   4   8      248.78      243.17     13.66 o 
  -6   4   8      993.47     1022.82     22.86 o 
  -5   4   8       55.65       76.72      8.38 o 
  -4   4   8        0.22       -4.45      5.31 o 
  -3   4   8      171.74      164.05      9.17 o 
  -2   4   8        2.39        1.79      4.35 o 
  -1   4   8     4992.96     5017.29     43.85 o 
   0   4   8      505.58      403.21      7.68 o 
   1   4   8      132.25      161.94      4.79 o 
   2   4   8      556.05      532.55      8.53 o 
   3   4   8     1177.90     1192.32     18.07 o 
   4   4   8       98.17      107.82      5.68 o 
   5   4   8       77.66       70.20      6.82 o 
   6   4   8      211.53      209.29     10.05 o 
   7   4   8      266.71      290.29     14.06 o 
   8   4   8        1.22        3.43      8.10 o 
   9   4   8       47.45       31.15     11.81 o 
  10   4   8        4.54        2.32     11.08 o 
  11   4   8       86.21       65.46     15.22 o 
  12   4   8        5.60       15.74     15.63 o 
 -14   5   8      204.89      197.59     28.29 o 
 -13   5   8        2.27        6.00     14.95 o 
 -12   5   8      148.89      145.06     18.64 o 
 -11   5   8       21.31       19.87     12.80 o 
 -10   5   8       13.04       24.75     10.19 o 
  -9   5   8      215.28      202.85     13.70 o 
  -8   5   8      949.97      979.73     24.55 o 
  -7   5   8      436.52      434.92     24.82 o 
  -6   5   8      304.70      280.07     15.27 o 
  -5   5   8      139.03      141.67      9.92 o 
  -4   5   8     1707.78     1777.71     27.76 o 
  -3   5   8      400.23      397.01     12.88 o 
  -2   5   8      285.51      244.33      9.10 o 
  -1   5   8     3634.78     3721.42     35.12 o 
   0   5   8     1564.10     1499.74     15.53 o 
   1   5   8      712.78      714.06     10.20 o 
   2   5   8      269.54      270.36      6.50 o 
   3   5   8       13.34       12.82      3.68 o 
   4   5   8      197.57      206.13     13.28 o 
   5   5   8        0.04       -2.43      5.81 o 
   6   5   8        2.94        8.62      7.78 o 
   7   5   8      189.23      174.43     12.16 o 
   8   5   8       71.69       74.91     12.19 o 
   9   5   8      106.93      101.67     16.74 o 
  10   5   8       40.52       70.68     18.55 o 
  11   5   8        4.29        0.82     14.88 o 
 -14   6   8       28.98       25.73     16.70 o 
 -13   6   8        1.46      -14.52     15.35 o 
 -12   6   8        0.13        3.22     18.84 o 
 -11   6   8       54.60       52.76     14.64 o 
 -10   6   8      270.35      319.00     16.99 o 
  -9   6   8       43.22       43.29     10.19 o 
  -8   6   8       71.15       89.97     12.94 o 
  -7   6   8       19.79       13.93      9.54 o 
  -6   6   8     1678.34     1761.62     34.15 o 
  -5   6   8       25.71       19.25      8.38 o 
  -4   6   8      316.50      348.53     27.28 o 
  -3   6   8      508.81      480.35     14.33 o 
  -2   6   8     2500.73     2676.18     34.92 o 
  -1   6   8      620.68      621.82     13.45 o 
   0   6   8        0.64        7.32      3.94 o 
   1   6   8     1017.80     1147.03     14.28 o 
   2   6   8      169.70      174.07      5.88 o 
   3   6   8        0.47        2.70      4.71 o 
   4   6   8      135.39      135.68     13.92 o 
   5   6   8       61.55       64.22      9.79 o 
   6   6   8      164.77      149.59     12.62 o 
   7   6   8        1.55       12.68     12.59 o 
   8   6   8       79.67       73.60     14.57 o 
   9   6   8      134.96      150.44     16.04 o 
  10   6   8       16.22       23.38     12.36 o 
  11   6   8      119.73      134.26     17.33 o 
 -13   7   8       10.40        3.74     21.91 o 
 -12   7   8        3.60      -12.90     12.90 o 
 -11   7   8       18.66       17.42     13.71 o 
 -10   7   8       25.99       11.46     10.39 o 
  -9   7   8       34.49       51.02     12.76 o 
  -8   7   8       20.28       16.37     11.20 o 
  -7   7   8       51.64       41.94     11.00 o 
  -6   7   8      529.79      554.12     20.75 o 
  -5   7   8      272.30      290.95     19.37 o 
  -4   7   8       16.45       30.49      7.73 o 
  -3   7   8       12.84       15.65      6.17 o 
  -2   7   8        1.92       12.72      6.16 o 
  -1   7   8     2077.91     2281.53     40.02 o 
   0   7   8       80.06       91.63      7.10 o 
   1   7   8     1125.53     1113.71     17.04 o 
   2   7   8      491.72      470.90     10.23 o 
   3   7   8      436.20      402.32     17.59 o 
   4   7   8      194.78      206.35     13.87 o 
   5   7   8     1142.22     1108.19     60.17 o 
   6   7   8       45.10       47.31     10.13 o 
   7   7   8        0.28       -7.14      9.50 o 
   8   7   8        1.51        9.43     11.32 o 
   9   7   8        0.94        7.98     11.28 o 
  10   7   8        4.27        6.74     11.82 o 
  11   7   8       44.98       24.90     14.12 o 
 -13   8   8       47.30       63.26     17.50 o 
 -12   8   8       14.12        7.69     15.83 o 
 -11   8   8       12.55       10.30     12.89 o 
 -10   8   8      249.42      232.25     16.20 o 
  -9   8   8        7.36       20.96     13.27 o 
  -8   8   8      863.42      826.53     27.63 o 
  -7   8   8      202.28      195.59     15.01 o 
  -6   8   8       14.13       25.02     10.61 o 
  -5   8   8      896.35      812.60     23.23 o 
  -4   8   8      132.28      157.86     11.47 o 
  -3   8   8       33.57       35.07      7.35 o 
  -2   8   8     1629.28     1584.38     26.03 o 
  -1   8   8       95.48       87.65     10.58 o 
   0   8   8      501.02      550.95     14.59 o 
   1   8   8        3.16        5.28      5.69 o 
   2   8   8      218.18      209.44     10.15 o 
   3   8   8      736.09      687.67     22.17 o 
   4   8   8       25.81       13.44     15.46 o 
   5   8   8        7.46       21.36      9.35 o 
   6   8   8        7.79        9.92      9.55 o 
   7   8   8      248.58      213.34     16.57 o 
   8   8   8      182.80      163.24     16.36 o 
   9   8   8        0.83      -10.29     11.95 o 
  10   8   8       56.28       59.49     15.44 o 
  11   8   8       10.42        3.70     13.50 o 
 -13   9   8       23.78       13.71     18.69 o 
 -12   9   8      191.94      195.11     20.16 o 
 -11   9   8      192.08      179.35     18.87 o 
 -10   9   8      301.33      291.57     22.71 o 
  -9   9   8       13.46       10.48     15.63 o 
  -8   9   8      114.65      110.68     14.23 o 
  -7   9   8      227.29      236.39     16.43 o 
  -6   9   8      146.47      165.85     13.79 o 
  -5   9   8       54.88       68.99     11.07 o 
  -4   9   8       35.02       38.91      8.71 o 
  -3   9   8      314.87      341.12     14.03 o 
  -2   9   8       25.82       31.06      7.77 o 
  -1   9   8       31.09       29.33      6.69 o 
   0   9   8       21.79        9.63      6.40 o 
   1   9   8      461.21      451.45     25.17 o 
   2   9   8      347.27      355.67     13.08 o 
   3   9   8      177.31      181.06     17.08 o 
   4   9   8      385.94      371.83     18.55 o 
   5   9   8      257.90      243.59     18.32 o 
   6   9   8      409.15      419.28     34.00 o 
   7   9   8       44.77       36.55     12.08 o 
   8   9   8        0.28        5.28     11.40 o 
   9   9   8       42.40       46.65     14.64 o 
  10   9   8       11.71       -1.63     17.59 o 
  11   9   8        6.55       -6.05     14.76 o 
 -13  10   8        8.24       24.83     15.55 o 
 -12  10   8      100.25      116.36     18.71 o 
 -11  10   8       16.88       61.19     15.60 o 
 -10  10   8       76.95       70.79     24.22 o 
  -9  10   8       25.06       21.47     12.99 o 
  -8  10   8       31.81        7.80     11.04 o 
  -7  10   8       12.84        1.59     10.64 o 
  -6  10   8      189.68      194.30     14.91 o 
  -5  10   8      902.93      898.39     29.70 o 
  -4  10   8        0.03       -7.97      7.97 o 
  -3  10   8      203.14      168.48     13.02 o 
  -2  10   8     2182.43     2137.73     33.11 o 
  -1  10   8      421.48      465.07     17.27 o 
   0  10   8      972.24      968.91     21.08 o 
   1  10   8       17.75        5.36      7.00 o 
   2  10   8       16.06        9.70      9.20 o 
   3  10   8       31.00       48.79     12.73 o 
   4  10   8      159.91      117.67     18.87 o 
   5  10   8      441.33      401.52     21.53 o 
   6  10   8        1.50      -10.26     10.26 o 
   7  10   8       38.35       73.20     13.92 o 
   8  10   8      115.21      107.52     16.12 o 
   9  10   8       70.40       87.86     16.50 o 
  10  10   8      229.83      232.66     25.22 o 
 -12  11   8       10.82       -0.30     15.39 o 
 -11  11   8      464.59      434.58     26.25 o 
 -10  11   8       21.05       19.32     14.31 o 
  -9  11   8      155.93      158.63     17.58 o 
  -8  11   8       68.02       39.27     12.73 o 
  -7  11   8       30.96       47.78     12.04 o 
  -6  11   8      319.56      288.99     28.99 o 
  -5  11   8      249.40      234.29     14.53 o 
  -4  11   8      495.55      497.13     18.43 o 
  -3  11   8       19.43       21.93      9.23 o 
  -2  11   8      452.21      484.74     20.06 o 
  -1  11   8        4.57       -1.16      7.72 o 
   0  11   8      387.41      429.59     15.81 o 
   1  11   8      402.04      432.70     15.91 o 
   2  11   8      138.37      151.16     16.73 o 
   3  11   8      760.72      758.52     26.95 o 
   4  11   8      418.40      383.17     21.02 o 
   5  11   8      133.93      156.29     16.20 o 
   6  11   8       20.97       -3.30     11.43 o 
   7  11   8        6.16      -14.75     14.75 o 
   8  11   8        0.34       13.61     13.36 o 
   9  11   8      170.50      230.87     21.23 o 
  10  11   8       21.78        9.47     14.36 o 
 -12  12   8       52.71       33.50     16.96 o 
 -11  12   8      230.39      216.56     21.04 o 
 -10  12   8        0.20       -0.62     13.36 o 
  -9  12   8       30.17       31.76     14.92 o 
  -8  12   8        5.84        1.45     16.78 o 
  -7  12   8      195.64      187.67     17.39 o 
  -6  12   8      434.74      427.78     22.37 o 
  -5  12   8      353.85      332.19     16.34 o 
  -4  12   8      101.00      104.28     11.34 o 
  -3  12   8     1475.06     1501.48     29.36 o 
  -2  12   8       21.38       20.65      7.16 o 
  -1  12   8      484.40      471.14     17.51 o 
   0  12   8     2454.22     2329.07     35.99 o 
   1  12   8        4.13        0.24      7.98 o 
   2  12   8      497.64      503.98     23.65 o 
   3  12   8       27.30       51.56     11.95 o 
   4  12   8       36.05       28.72     12.50 o 
   5  12   8        1.72        6.26     15.67 o 
   6  12   8      397.75      372.59     23.28 o 
   7  12   8       72.47       84.85     15.74 o 
   8  12   8        9.04       16.60     12.63 o 
   9  12   8       24.46       45.44     16.45 o 
  10  12   8       31.18       41.73     16.92 o 
 -11  13   8       20.57       -0.10     23.16 o 
 -10  13   8      171.99      173.21     21.86 o 
  -9  13   8        0.51      -12.46     12.46 o 
  -8  13   8       96.39       86.96     18.67 o 
  -7  13   8      764.01      784.07     29.38 o 
  -6  13   8       56.51       54.62     12.86 o 
  -5  13   8      173.26      189.72     15.35 o 
  -4  13   8        4.62       -0.54      8.50 o 
  -3  13   8       19.77        2.00     11.26 o 
  -2  13   8        0.46       -1.14      7.60 o 
  -1  13   8      158.04      156.29     12.41 o 
   0  13   8       26.83       21.61      9.00 o 
   1  13   8       72.69      104.99     16.38 o 
   2  13   8       53.33       74.56     13.63 o 
   3  13   8      445.78      399.18     33.01 o 
   4  13   8      293.29      297.51     20.43 o 
   5  13   8      105.08      102.56     17.92 o 
   6  13   8      200.61      221.58     19.69 o 
   7  13   8        7.90        9.58     13.40 o 
   8  13   8        0.06       -7.14     14.41 o 
   9  13   8       69.41      108.57     19.25 o 
 -11  14   8      140.67      136.16     19.59 o 
 -10  14   8      232.67      217.41     21.98 o 
  -9  14   8      272.30      297.10     23.36 o 
  -8  14   8        0.20       -3.37     12.87 o 
  -7  14   8        9.60      -14.52     14.52 o 
  -6  14   8      230.21      250.77     18.52 o 
  -5  14   8      201.08      178.27     14.23 o 
  -4  14   8       25.23       13.15     10.54 o 
  -3  14   8      153.58      152.54     11.68 o 
  -2  14   8      134.76      142.64     13.05 o 
  -1  14   8       97.71       81.98     10.57 o 
   0  14   8       47.89       47.75      9.23 o 
   1  14   8      369.46      390.53     22.63 o 
   2  14   8        2.37       13.08     12.14 o 
   3  14   8      355.72      341.77     41.42 o 
   4  14   8       33.48       37.13     14.45 o 
   5  14   8      287.63      266.75     21.50 o 
   6  14   8      233.38      218.05     29.49 o 
   7  14   8       85.46       91.24     17.55 o 
   8  14   8       12.21      -14.94     15.09 o 
   9  14   8       27.94       26.62     16.44 o 
 -10  15   8       61.98       58.22     17.64 o 
  -9  15   8       52.42       60.76     16.16 o 
  -8  15   8       73.85       70.21     16.09 o 
  -7  15   8      104.84      104.97     22.91 o 
  -6  15   8       82.55       65.67     14.61 o 
  -5  15   8       34.69       36.86     11.38 o 
  -4  15   8      180.67      182.32     13.42 o 
  -3  15   8       42.65       30.67      9.87 o 
  -2  15   8       89.47      105.26     12.29 o 
  -1  15   8      125.24      135.48     14.93 o 
   0  15   8       87.48      102.91     13.79 o 
   1  15   8      168.17      170.77     17.91 o 
   2  15   8      121.41      117.08     17.21 o 
   3  15   8       19.52       33.33     14.51 o 
   4  15   8       26.93       33.95     15.45 o 
   5  15   8      180.63      194.27     21.41 o 
   6  15   8        0.15       -5.06     15.05 o 
   7  15   8      350.41      379.77     26.64 o 
   8  15   8       45.29       60.55     25.36 o 
 -10  16   8       73.38       95.13     18.43 o 
  -9  16   8       43.15       51.93     17.54 o 
  -8  16   8        0.85       15.56     14.67 o 
  -7  16   8       60.92       45.81     15.86 o 
  -6  16   8      722.66      649.95     28.52 o 
  -5  16   8       54.34       24.68     11.23 o 
  -4  16   8       89.28       79.41     12.12 o 
  -3  16   8      156.92      130.47     13.25 o 
  -2  16   8       20.93       13.79      9.74 o 
  -1  16   8        1.56        5.09     10.26 o 
   0  16   8       93.52       88.38     16.83 o 
   1  16   8       14.27       14.04     18.52 o 
   2  16   8      131.45      123.64     17.29 o 
   3  16   8       63.35       63.70     15.50 o 
   4  16   8        0.06      -13.29     13.29 o 
   5  16   8        0.07      -11.11     13.43 o 
   6  16   8        0.56      -24.31     24.31 o 
   7  16   8       36.87       32.94     16.31 o 
  -9  17   8      124.24      148.26     30.15 o 
  -8  17   8       71.27       59.92     16.75 o 
  -7  17   8      531.56      517.90     27.75 o 
  -6  17   8       97.96       88.40     15.98 o 
  -5  17   8        1.98        8.22     13.70 o 
  -4  17   8       43.21       57.88     12.32 o 
  -3  17   8      226.80      245.07     16.74 o 
  -2  17   8       28.36       23.22     10.78 o 
  -1  17   8        0.55        5.30     11.38 o 
   0  17   8       29.74       49.65     14.76 o 
   1  17   8      133.89      150.43     18.65 o 
   2  17   8       16.60        9.59     17.60 o 
   3  17   8       54.27       61.87     16.93 o 
   4  17   8       77.08       43.68     16.74 o 
   5  17   8        9.18       -7.82     14.11 o 
   6  17   8      278.56      296.55     33.71 o 
   7  17   8      205.11      213.21     24.27 o 
  -8  18   8        4.39       -1.87     15.50 o 
  -7  18   8       75.68       69.69     15.27 o 
  -6  18   8       53.19       28.23     13.26 o 
  -5  18   8      169.86      175.94     18.69 o 
  -4  18   8      249.87      278.03     20.90 o 
  -3  18   8       36.76       10.34     11.56 o 
  -2  18   8       58.96       52.12     14.62 o 
  -1  18   8       43.24       36.91     15.72 o 
   0  18   8      106.16      111.53     19.22 o 
   1  18   8        6.28        8.05     13.24 o 
   2  18   8       31.31       35.72     15.67 o 
   3  18   8        3.06       -7.74     14.68 o 
   4  18   8       11.14      -16.49     16.49 o 
   5  18   8      183.57      213.21     23.36 o 
   6  18   8       12.80       -2.25     16.88 o 
  -7  19   8      216.00      280.43     25.47 o 
  -6  19   8       66.96       68.34     17.57 o 
  -5  19   8        2.81       13.59     19.45 o 
  -4  19   8      273.49      340.51     23.18 o 
  -3  19   8       53.27       75.81     15.50 o 
  -2  19   8       26.89        1.62     12.39 o 
  -1  19   8        1.56       21.05     16.15 o 
   0  19   8       86.20       49.39     16.00 o 
   1  19   8      327.54      387.32     27.61 o 
   2  19   8       17.95        7.21     17.47 o 
   3  19   8        0.86       -6.99     16.27 o 
   4  19   8       41.79       39.70     24.29 o 
   5  19   8       12.00       -8.90     23.01 o 
  -6  20   8       89.81      109.73     18.95 o 
  -5  20   8      165.58      160.53     22.81 o 
  -4  20   8       64.23       94.62     23.73 o 
  -3  20   8       61.49       71.94     19.09 o 
  -2  20   8     1431.87     1387.36     47.01 o 
  -1  20   8      138.87      129.86     20.49 o 
   0  20   8       68.74       40.08     16.89 o 
   1  20   8       26.50       22.71     19.05 o 
   2  20   8      328.96      356.84     28.99 o 
   3  20   8        5.01       -4.52     15.68 o 
   4  20   8       38.27       22.04     20.74 o 
  -4  21   8      205.80      219.80     32.20 o 
  -3  21   8       25.15       20.03     20.88 o 
  -2  21   8       36.33       33.47     29.24 o 
  -1  21   8       13.65        8.15     21.14 o 
   0  21   8       76.57       90.28     20.51 o 
   1  21   8      192.98      228.74     43.90 o 
   2  21   8       18.61        6.19     18.86 o 
 -14   1   9       24.46       13.63     16.06 o 
 -13   1   9        9.65      -14.20     14.20 o 
 -12   1   9       60.70       70.70     15.42 o 
 -11   1   9        0.18      -12.48     12.48 o 
 -10   1   9       11.33       -2.07      8.58 o 
  -9   1   9      525.81      524.74     17.94 o 
  -8   1   9      727.21      739.40     20.02 o 
  -7   1   9        3.11       -7.14      7.14 o 
  -6   1   9        9.07       10.85      6.54 o 
  -5   1   9       42.99       34.54      7.38 o 
  -4   1   9      316.49      324.65     11.49 o 
  -3   1   9        0.96        0.30      5.09 o 
  -2   1   9       75.35       94.00      5.07 o 
  -1   1   9        9.54       16.46      3.11 o 
   0   1   9      198.29      203.56      5.74 o 
   1   1   9      130.43      135.19     17.06 o 
   2   1   9      402.98      423.70     25.48 o 
   3   1   9        3.70       12.70     20.19 o 
   4   1   9      165.24      152.90     18.70 o 
   5   1   9     1944.09     1790.28     21.22 o 
   6   1   9      238.29      223.38      9.98 o 
   7   1   9       16.90       11.65      7.33 o 
   8   1   9      300.03      329.71     15.54 o 
   9   1   9        0.09       -6.93      8.70 o 
  10   1   9       28.22       14.50     15.48 o 
  11   1   9       14.47       33.13     14.88 o 
 -14   2   9       12.89       21.66     15.62 o 
 -13   2   9       19.41       -9.04     16.53 o 
 -12   2   9       13.46      -12.84     21.15 o 
 -11   2   9       75.88      108.38     13.28 o 
 -10   2   9      792.00      802.53     26.82 o 
  -9   2   9       32.51       40.80      9.02 o 
  -8   2   9      354.09      344.76     14.31 o 
  -7   2   9       25.43       26.22      8.98 o 
  -6   2   9       13.42        2.34      7.11 o 
  -5   2   9        0.78        0.69      6.63 o 
  -4   2   9     1316.70     1385.87     23.31 o 
  -3   2   9       33.63       29.13      6.53 o 
  -2   2   9      389.57      330.61      9.07 o 
  -1   2   9      113.05      126.97      5.49 o 
   0   2   9      154.13      192.20      6.07 o 
   1   2   9      740.13      775.85     13.36 o 
   2   2   9      476.65      531.16     27.31 o 
   3   2   9      885.67      876.35     31.97 o 
   4   2   9        0.13        0.75      3.18 o 
   5   2   9        0.96        4.78      4.72 o 
   6   2   9      710.97      719.43     16.23 o 
   7   2   9       51.47       56.06      9.90 o 
   8   2   9       16.53       14.98      8.43 o 
   9   2   9        0.62       -1.81      8.90 o 
  10   2   9        9.73       -0.19     12.76 o 
  11   2   9        0.01        6.84     22.45 o 
 -14   3   9        0.59       -8.05     15.55 o 
 -13   3   9      177.89      189.66     20.55 o 
 -12   3   9      279.35      242.01     20.67 o 
 -11   3   9       60.81       63.04     12.16 o 
 -10   3   9        3.88        5.00     13.38 o 
  -9   3   9      300.01      293.88     15.89 o 
  -8   3   9     1060.56     1043.17     23.23 o 
  -7   3   9       20.30       23.91      7.98 o 
  -6   3   9      397.98      388.36     21.75 o 
  -5   3   9      133.47      178.64     11.98 o 
  -4   3   9        0.01        0.21      6.53 o 
  -3   3   9     2744.78     2789.69     43.75 o 
  -2   3   9     2152.26     2107.53     24.79 o 
  -1   3   9      465.24      492.33      8.74 o 
   0   3   9        2.82       -1.25      3.71 o 
   1   3   9      154.17      183.19      5.71 o 
   2   3   9      220.13      237.83      5.24 o 
   3   3   9       27.14       18.70      2.51 o 
   4   3   9      379.99      337.91      7.28 o 
   5   3   9       92.99       83.60      6.61 o 
   6   3   9      601.21      546.17     21.55 o 
   7   3   9       27.64       39.79      8.00 o 
   8   3   9        2.61       -2.49      7.82 o 
   9   3   9       40.97       31.31     10.47 o 
  10   3   9        4.75        2.85     10.85 o 
  11   3   9       64.80       74.14     16.74 o 
 -14   4   9       21.19       46.81     17.60 o 
 -13   4   9        0.11       -2.98     14.90 o 
 -12   4   9       16.82        9.12     14.47 o 
 -11   4   9      288.53      272.19     20.76 o 
 -10   4   9       27.84       46.97     10.69 o 
  -9   4   9      253.12      225.80     15.05 o 
  -8   4   9      185.60      185.33     13.16 o 
  -7   4   9     2448.45     2409.95     38.29 o 
  -6   4   9       88.35       80.17      9.42 o 
  -5   4   9       23.38       36.91      9.09 o 
  -4   4   9     1311.56     1357.42     30.12 o 
  -3   4   9      705.25      689.45     17.34 o 
  -2   4   9      120.35       89.05      7.47 o 
  -1   4   9       45.29       36.76      4.16 o 
   0   4   9      254.51      278.66      6.55 o 
   1   4   9      304.41      243.00      6.46 o 
   2   4   9        3.17        4.85      3.13 o 
   3   4   9       65.99       82.01      6.29 o 
   4   4   9      338.37      343.17      9.54 o 
   5   4   9       18.23        8.54      7.12 o 
   6   4   9       10.83        7.47      5.73 o 
   7   4   9        6.51       21.49      8.01 o 
   8   4   9        3.92        8.03      9.14 o 
   9   4   9       66.29       62.08     14.14 o 
  10   4   9       11.40       12.76     12.53 o 
  11   4   9        0.04        5.20     12.81 o 
 -14   5   9       40.21       33.57     29.94 o 
 -13   5   9      119.99      163.63     20.34 o 
 -12   5   9      119.23       94.82     23.52 o 
 -11   5   9       12.21       16.76     13.60 o 
 -10   5   9      199.24      221.05     15.97 o 
  -9   5   9      307.27      325.81     16.82 o 
  -8   5   9        1.88       12.48      9.33 o 
  -7   5   9       25.77       23.24      9.73 o 
  -6   5   9     1299.12     1278.02     26.10 o 
  -5   5   9       42.55       66.98      8.81 o 
  -4   5   9        1.14       -6.43      6.43 o 
  -3   5   9       17.02       10.90      6.05 o 
  -2   5   9        9.25        1.86      4.82 o 
  -1   5   9       33.98       28.71      4.28 o 
   0   5   9      154.89      171.97      6.10 o 
   1   5   9     2368.17     2404.66     22.23 o 
   2   5   9      220.37      244.81      7.89 o 
   3   5   9       64.70       84.41      9.52 o 
   4   5   9        0.47       -3.34      5.84 o 
   5   5   9      145.78      156.54     10.92 o 
   6   5   9        1.57       11.77      8.09 o 
   7   5   9        1.31       -2.81      8.81 o 
   8   5   9       29.70       16.44     16.64 o 
   9   5   9       33.97       23.44     23.08 o 
  10   5   9      149.86      146.70     16.71 o 
  11   5   9      173.09      192.89     18.64 o 
 -13   6   9       53.14       59.07     16.27 o 
 -12   6   9       19.78       29.99     14.69 o 
 -11   6   9      190.72      215.84     19.26 o 
 -10   6   9      176.06      189.63     15.09 o 
  -9   6   9      255.76      284.77     16.37 o 
  -8   6   9      446.86      470.51     39.85 o 
  -7   6   9       76.87       74.22     11.36 o 
  -6   6   9        7.39       16.77     13.16 o 
  -5   6   9      255.20      240.75     14.08 o 
  -4   6   9      361.53      376.58     15.26 o 
  -3   6   9      206.16      206.65     10.14 o 
  -2   6   9        6.64       13.82      5.76 o 
  -1   6   9        3.43       12.21      4.79 o 
   0   6   9        0.01        2.33      3.70 o 
   1   6   9      213.13      228.97      7.04 o 
   2   6   9       10.39       -3.25      3.97 o 
   3   6   9       20.34       21.26      6.61 o 
   4   6   9      502.38      544.75     16.01 o 
   5   6   9       89.11       73.14     12.73 o 
   6   6   9        6.57       -1.93      8.14 o 
   7   6   9        1.61       10.35      9.80 o 
   8   6   9       13.51        5.14     10.09 o 
   9   6   9       76.46       75.61     13.91 o 
  10   6   9       75.44       74.38     13.65 o 
  11   6   9        8.68       24.69     13.79 o 
 -13   7   9        3.60      -12.01     17.03 o 
 -12   7   9      111.69      127.44     18.54 o 
 -11   7   9       11.25       24.30     13.75 o 
 -10   7   9       63.65       93.23     13.01 o 
  -9   7   9        5.40        8.18     11.26 o 
  -8   7   9       37.64       32.40     11.95 o 
  -7   7   9      134.96      134.62     13.41 o 
  -6   7   9      174.47      168.90     14.82 o 
  -5   7   9      691.18      723.88     22.11 o 
  -4   7   9       86.38      110.80     10.56 o 
  -3   7   9        2.88        0.33      6.60 o 
  -2   7   9     1138.09     1230.59     20.75 o 
  -1   7   9        6.81        5.86      5.23 o 
   0   7   9       21.34       23.11      4.78 o 
   1   7   9     1807.88     1873.01     27.09 o 
   2   7   9      140.69      118.06     11.96 o 
   3   7   9      196.14      199.38     12.61 o 
   4   7   9       31.57       46.96      9.08 o 
   5   7   9       53.10       50.29      9.83 o 
   6   7   9      371.91      336.09     18.03 o 
   7   7   9       19.36       20.02     17.76 o 
   8   7   9       13.13       21.00     11.04 o 
   9   7   9       51.07       46.86     14.47 o 
  10   7   9       13.46       16.39     15.58 o 
  11   7   9       26.10       29.88     13.76 o 
 -13   8   9        2.68       12.02     15.11 o 
 -12   8   9       10.03       -7.33     15.57 o 
 -11   8   9       90.17       52.12     15.52 o 
 -10   8   9      353.42      331.34     18.21 o 
  -9   8   9      120.62      141.07     15.85 o 
  -8   8   9        2.96      -10.14     10.14 o 
  -7   8   9       31.32       22.83     10.25 o 
  -6   8   9       32.96       30.54      9.84 o 
  -5   8   9       49.83       44.02      9.79 o 
  -4   8   9       31.88       42.97      8.67 o 
  -3   8   9        2.59        2.82      7.03 o 
  -2   8   9      312.48      266.98     11.90 o 
  -1   8   9        4.69        6.07      5.47 o 
   0   8   9      119.47      105.20      8.22 o 
   1   8   9        0.00        1.81      6.32 o 
   2   8   9       80.67       67.25     14.29 o 
   3   8   9     2124.76     1872.96     47.91 o 
   4   8   9      194.20      185.30     14.09 o 
   5   8   9       17.83       15.20      9.98 o 
   6   8   9       13.42        8.12     17.94 o 
   7   8   9      407.78      389.33     20.75 o 
   8   8   9        0.87       -4.14     11.42 o 
   9   8   9       10.83       39.76     12.92 o 
  10   8   9       56.86       46.02     13.95 o 
 -13   9   9        1.77       10.74     16.95 o 
 -12   9   9       44.43        3.91     14.97 o 
 -11   9   9       54.78       62.58     16.24 o 
 -10   9   9      412.67      437.94     24.10 o 
  -9   9   9      295.39      305.17     24.82 o 
  -8   9   9      299.40      283.40     18.76 o 
  -7   9   9     1585.98     1560.72     36.02 o 
  -6   9   9       31.87       45.67     10.67 o 
  -5   9   9      583.22      573.70     21.14 o 
  -4   9   9      143.91      125.52     10.61 o 
  -3   9   9        1.35        9.40      8.25 o 
  -2   9   9      169.10      185.91     11.25 o 
  -1   9   9      614.49      609.03     15.44 o 
   0   9   9      255.97      260.68     11.57 o 
   1   9   9        2.03       -7.03      7.03 o 
   2   9   9      154.90      131.54     12.44 o 
   3   9   9       28.59       31.01     10.48 o 
   4   9   9      420.79      454.77     20.46 o 
   5   9   9      224.66      211.53     17.20 o 
   6   9   9        8.57       12.50     11.27 o 
   7   9   9      251.67      276.44     19.37 o 
   8   9   9       70.76      100.34     19.63 o 
   9   9   9       17.92       38.31     20.19 o 
  10   9   9      266.36      292.92     22.21 o 
 -12  10   9        0.87      -14.37     14.37 o 
 -11  10   9      596.38      624.05     30.07 o 
 -10  10   9       48.64       83.20     18.54 o 
  -9  10   9        7.80       13.98     12.23 o 
  -8  10   9      120.87      136.26     15.79 o 
  -7  10   9      877.00      846.08     29.14 o 
  -6  10   9       93.15      106.29     13.18 o 
  -5  10   9        8.64        4.86      9.84 o 
  -4  10   9      105.92       80.45      9.93 o 
  -3  10   9      311.02      311.04     14.05 o 
  -2  10   9      253.69      281.00     13.47 o 
  -1  10   9      734.30      746.08     19.42 o 
   0  10   9      709.75      677.58     18.00 o 
   1  10   9        3.61       -8.17      8.26 o 
   2  10   9      180.74      191.15     15.11 o 
   3  10   9     1543.50     1414.91     59.01 o 
   4  10   9      558.22      521.97     22.80 o 
   5  10   9       66.05      100.55     13.51 o 
   6  10   9       78.28       50.90     13.07 o 
   7  10   9      392.33      350.83     21.25 o 
   8  10   9       11.28        5.11     18.52 o 
   9  10   9       51.02       72.74     15.81 o 
  10  10   9       44.42       30.49     15.36 o 
 -12  11   9       19.82       19.31     16.30 o 
 -11  11   9       62.33      106.15     26.82 o 
 -10  11   9      379.88      352.93     23.52 o 
  -9  11   9      477.88      459.07     24.82 o 
  -8  11   9       95.84       76.32     14.88 o 
  -7  11   9       32.59       18.63     12.26 o 
  -6  11   9       76.83       72.81     12.88 o 
  -5  11   9       23.36       30.50      9.04 o 
  -4  11   9       13.69       17.12      9.41 o 
  -3  11   9      270.44      258.37     19.54 o 
  -2  11   9       29.37       29.29      7.62 o 
  -1  11   9      467.12      475.16     16.63 o 
   0  11   9      653.05      642.79     21.59 o 
   1  11   9       19.30       18.61     10.59 o 
   2  11   9       94.74      101.00     20.93 o 
   3  11   9      104.14       89.62     13.44 o 
   4  11   9      166.04      176.27     22.59 o 
   5  11   9       99.32       84.78     14.12 o 
   6  11   9        2.61       -7.14     21.95 o 
   7  11   9      212.22      219.07     18.92 o 
   8  11   9      117.78      104.93     19.15 o 
   9  11   9        8.03       -4.04     14.52 o 
 -12  12   9       24.14       14.18     16.48 o 
 -11  12   9      156.28      169.12     21.34 o 
 -10  12   9        0.64      -13.05     13.05 o 
  -9  12   9        4.86      -12.29     12.29 o 
  -8  12   9      172.51      176.22     18.21 o 
  -7  12   9      515.37      497.04     23.80 o 
  -6  12   9       18.38        9.83     11.28 o 
  -5  12   9       79.69       86.11     11.92 o 
  -4  12   9      703.12      758.85     23.93 o 
  -3  12   9       17.49        6.40      8.93 o 
  -2  12   9     1049.92     1012.70     22.36 o 
  -1  12   9      907.34      869.19     22.21 o 
   0  12   9       14.80       15.01      9.41 o 
   1  12   9        0.08        8.41     10.12 o 
   2  12   9      210.40      240.88     17.64 o 
   3  12   9       43.69       41.61     14.07 o 
   4  12   9        3.71        0.07     11.44 o 
   5  12   9      178.48      216.01     33.03 o 
   6  12   9        1.67        7.98     12.32 o 
   7  12   9        9.35       -7.05     12.40 o 
   8  12   9        0.00       -4.73     12.84 o 
   9  12   9       44.69       67.41     27.52 o 
 -11  13   9        0.03       18.46     18.64 o 
 -10  13   9       17.63       15.90     15.64 o 
  -9  13   9      255.58      256.90     22.25 o 
  -8  13   9       26.50       43.93     14.07 o 
  -7  13   9      265.94      308.24     21.21 o 
  -6  13   9      673.79      675.65     26.92 o 
  -5  13   9      116.66      126.40     12.42 o 
  -4  13   9       92.42       92.18     11.24 o 
  -3  13   9      378.40      323.92     15.88 o 
  -2  13   9      438.75      432.62     17.86 o 
  -1  13   9       36.30       29.13     10.08 o 
   0  13   9      560.65      531.75     25.12 o 
   1  13   9        4.71        9.71     16.26 o 
   2  13   9        5.35        4.71     11.01 o 
   3  13   9        3.78       -8.13      9.77 o 
   4  13   9       44.29       44.33     17.09 o 
   5  13   9      251.51      232.29     20.86 o 
   6  13   9        8.82       -2.98     12.92 o 
   7  13   9      108.65      123.68     17.81 o 
   8  13   9       33.76       56.42     16.27 o 
   9  13   9       14.32       40.73     34.81 o 
 -11  14   9        5.24       -5.42     15.50 o 
 -10  14   9       18.03        8.56     15.93 o 
  -9  14   9        6.08        1.17     13.43 o 
  -8  14   9       23.91       24.13     13.30 o 
  -7  14   9      245.13      304.02     21.19 o 
  -6  14   9       11.64       -0.42     11.44 o 
  -5  14   9       78.87       80.19     13.76 o 
  -4  14   9       75.87       93.73     11.92 o 
  -3  14   9      508.49      496.33     18.22 o 
  -2  14   9      140.51      124.12     14.10 o 
  -1  14   9       11.32        5.68     10.16 o 
   0  14   9        1.06        6.01     11.47 o 
   1  14   9        0.35       21.22     11.70 o 
   2  14   9      174.19      169.58     18.11 o 
   3  14   9      138.45      142.43     16.91 o 
   4  14   9       76.49       69.14     15.71 o 
   5  14   9       46.59       24.45     13.83 o 
   6  14   9      159.33      163.37     18.84 o 
   7  14   9      101.16      107.39     18.40 o 
   8  14   9        0.90       10.53     14.64 o 
 -10  15   9      736.81      827.09     35.45 o 
  -9  15   9      606.31      543.49     28.97 o 
  -8  15   9        3.84      -16.58     16.58 o 
  -7  15   9      138.39      116.42     17.79 o 
  -6  15   9       60.52       79.01     15.07 o 
  -5  15   9      183.43      168.97     15.03 o 
  -4  15   9       11.65        6.76      9.64 o 
  -3  15   9       20.98       38.65     11.17 o 
  -2  15   9       11.30       16.53     13.72 o 
  -1  15   9      288.85      278.05     35.47 o 
   0  15   9        3.83       10.53     13.85 o 
   1  15   9      203.16      180.86     18.40 o 
   2  15   9      163.14      149.97     24.19 o 
   3  15   9       80.00      112.51     16.79 o 
   4  15   9      278.34      310.08     31.16 o 
   5  15   9      439.99      456.61     27.25 o 
   6  15   9      172.07      183.54     20.59 o 
   7  15   9       93.42      102.73     24.38 o 
  -9  16   9       26.76        4.05     15.25 o 
  -8  16   9        6.44        5.78     13.93 o 
  -7  16   9      138.40      171.20     18.36 o 
  -6  16   9       47.96       55.28     14.66 o 
  -5  16   9       17.25        3.15      9.85 o 
  -4  16   9        1.53       -9.67      9.67 o 
  -3  16   9      104.86      108.46     15.35 o 
  -2  16   9        1.59      -14.17     14.17 o 
  -1  16   9       49.24       16.77     13.19 o 
   0  16   9       61.79       60.72     15.73 o 
   1  16   9       22.69       18.26     16.04 o 
   2  16   9      194.68      240.24     21.10 o 
   3  16   9       31.34       26.03     15.11 o 
   4  16   9       20.95       33.23     14.38 o 
   5  16   9      520.13      512.18     28.81 o 
   6  16   9      190.64      264.65     24.14 o 
   7  16   9        1.65        6.85     16.19 o 
  -9  17   9      109.61       69.27     22.48 o 
  -8  17   9       75.98       88.69     18.09 o 
  -7  17   9       78.25       63.00     17.09 o 
  -6  17   9      135.72      119.12     16.50 o 
  -5  17   9       53.63       58.15     12.79 o 
  -4  17   9        6.28       -1.94     12.48 o 
  -3  17   9       17.28        8.25     16.30 o 
  -2  17   9       92.61       96.48     17.19 o 
  -1  17   9       47.44       52.60     17.72 o 
   0  17   9       14.04       10.93     27.60 o 
   1  17   9       55.30       68.36     16.19 o 
   2  17   9       33.77       42.75     16.45 o 
   3  17   9       73.09       76.99     17.03 o 
   4  17   9       49.15       40.83     18.24 o 
   5  17   9       29.49       14.17     14.97 o 
   6  17   9        9.13       -6.94     16.58 o 
  -8  18   9        0.90        3.53     16.22 o 
  -7  18   9      235.26      238.19     20.34 o 
  -6  18   9       49.23       85.74     22.46 o 
  -5  18   9       14.65        7.08     16.14 o 
  -4  18   9       19.96       13.35     15.51 o 
  -3  18   9       27.95       26.76     17.05 o 
  -2  18   9       96.09       95.61     20.24 o 
  -1  18   9      106.93      134.57     22.77 o 
   0  18   9        0.20        4.73     13.59 o 
   1  18   9      108.34      147.52     20.55 o 
   2  18   9       51.24       25.73     16.89 o 
   3  18   9      131.80      156.04     21.70 o 
   4  18   9        4.90       -4.49     16.11 o 
   5  18   9       27.48       40.88     16.63 o 
  -6  19   9       24.08       40.56     19.20 o 
  -5  19   9      276.42      310.53     27.08 o 
  -4  19   9        1.24      -12.63     17.15 o 
  -3  19   9      137.10      122.98     20.74 o 
  -2  19   9       19.44        9.18     15.13 o 
  -1  19   9      169.84      175.01     20.55 o 
   0  19   9       29.16       34.97     16.16 o 
   1  19   9      130.86      106.92     21.59 o 
   2  19   9       89.96      107.77     18.96 o 
   3  19   9      499.03      490.82     30.84 o 
   4  19   9       13.86       -3.67     16.74 o 
  -5  20   9        3.01       23.94     21.05 o 
  -4  20   9      306.40      341.60     34.08 o 
  -3  20   9        0.73       -8.28     19.82 o 
  -2  20   9       49.88       19.71     18.89 o 
  -1  20   9       16.18       11.03     16.02 o 
   0  20   9       17.98       -1.57     23.18 o 
   1  20   9       13.08        2.60     22.94 o 
   2  20   9       13.67       25.75     16.50 o 
  -2  21   9        1.87      -19.57     19.57 o 
  -1  21   9       19.77       29.48     18.12 o 
 -14   0  10       10.72       13.65     22.01 o 
 -12   0  10       37.62       16.83     23.67 o 
 -10   0  10     1166.14     1304.10     39.76 o 
  -8   0  10        0.25       -6.86     21.36 o 
  -6   0  10       28.86       21.60      9.95 o 
  -4   0  10     1337.11     1414.45     31.80 o 
  -2   0  10      261.65      264.59     11.45 o 
   0   0  10     1079.13      949.50     18.46 o 
   2   0  10     2948.26     2754.31     94.34 o 
   4   0  10       10.04       -1.04     17.41 o 
   6   0  10     1619.58     1720.94     37.57 o 
   8   0  10      888.65      861.00     33.94 o 
  10   0  10       53.39       46.30     18.80 o 
 -14   1  10       60.87       78.28     17.97 o 
 -13   1  10        6.54      -13.85     13.85 o 
 -12   1  10      101.95       81.84     16.74 o 
 -11   1  10       33.81       35.45     11.48 o 
 -10   1  10     1350.26     1314.28     28.10 o 
  -9   1  10        8.38       15.36      8.92 o 
  -8   1  10       75.85       61.03     10.67 o 
  -7   1  10       13.46       11.86      9.39 o 
  -6   1  10       21.90       23.80      7.82 o 
  -5   1  10       20.43       24.19      8.15 o 
  -4   1  10       12.96       11.63      6.11 o 
  -3   1  10      141.28      152.59      8.80 o 
  -2   1  10      160.89      175.27      6.69 o 
  -1   1  10      217.19      220.18      6.16 o 
   0   1  10      636.47      586.87     11.43 o 
   1   1  10      139.55      154.53     31.68 o 
   2   1  10      793.69      855.63     28.70 o 
   3   1  10      351.51      355.34     23.24 o 
   4   1  10       34.21       26.26     11.71 o 
   5   1  10       43.80       41.43     11.95 o 
   6   1  10      148.13      145.55      7.41 o 
   7   1  10      188.84      188.18     10.41 o 
   8   1  10       47.91       32.10      7.99 o 
   9   1  10       22.85       31.18      9.40 o 
  10   1  10        1.63        2.58     10.68 o 
 -14   2  10       36.82       39.92     18.40 o 
 -13   2  10        3.70        4.89     15.05 o 
 -12   2  10        0.04      -13.77     13.77 o 
 -11   2  10       24.81       42.23     11.64 o 
 -10   2  10       52.68       81.95     12.55 o 
  -9   2  10     1030.13     1062.25     24.80 o 
  -8   2  10      270.80      289.84     14.17 o 
  -7   2  10      220.75      245.91     12.35 o 
  -6   2  10      274.16      273.27     19.10 o 
  -5   2  10      469.87      545.37     15.59 o 
  -4   2  10      154.31      160.76     11.72 o 
  -3   2  10      430.45      411.96     13.63 o 
  -2   2  10       82.85       81.85      5.79 o 
  -1   2  10      203.20      205.84      6.10 o 
   0   2  10       18.69       23.76      3.63 o 
   1   2  10        9.31        6.65      5.13 o 
   2   2  10     1028.51      958.29     36.86 o 
   3   2  10      273.51      292.84     18.85 o 
   4   2  10      235.78      212.73     16.62 o 
   5   2  10       14.79       15.31      8.84 o 
   6   2  10     1026.69     1039.86     22.93 o 
   7   2  10        8.57        5.50      8.24 o 
   8   2  10       44.69       63.88      8.73 o 
   9   2  10      416.61      387.00     22.67 o 
  10   2  10       72.30       57.02     11.61 o 
 -13   3  10       34.11       38.02     16.25 o 
 -12   3  10      113.52       76.70     16.43 o 
 -11   3  10       54.62       42.47     11.37 o 
 -10   3  10      105.93      109.03     13.02 o 
  -9   3  10      572.74      618.61     20.05 o 
  -8   3  10       13.13       30.38      8.60 o 
  -7   3  10        0.78       -1.42      8.74 o 
  -6   3  10      224.33      219.03     12.70 o 
  -5   3  10      249.09      243.05     12.44 o 
  -4   3  10       67.17       68.98      8.97 o 
  -3   3  10       40.67       23.92      6.81 o 
  -2   3  10      233.75      282.42      9.50 o 
  -1   3  10     1061.11     1079.39     19.87 o 
   0   3  10     1165.23     1236.86     16.27 o 
   1   3  10       20.52       22.29      3.14 o 
   2   3  10     1005.00     1046.27     16.98 o 
   3   3  10      577.57      562.13     17.31 o 
   4   3  10       19.85       19.79      7.19 o 
   5   3  10        1.09        4.09      4.09 o 
   6   3  10     1116.53     1067.80     19.34 o 
   7   3  10      613.16      613.49     23.03 o 
   8   3  10        0.44        5.69      7.72 o 
   9   3  10        0.05       -3.86      9.22 o 
  10   3  10        1.11       -7.73      9.98 o 
 -13   4  10       81.44       73.33     17.77 o 
 -12   4  10        0.05        7.25     14.77 o 
 -11   4  10       24.15       20.59     11.58 o 
 -10   4  10      113.21      122.94     13.83 o 
  -9   4  10      280.32      282.90     20.77 o 
  -8   4  10       38.45       39.95      8.91 o 
  -7   4  10      308.82      300.90     13.98 o 
  -6   4  10      205.21      199.11     12.47 o 
  -5   4  10     2198.83     2208.87     41.84 o 
  -4   4  10      233.32      261.56     12.91 o 
  -3   4  10      110.68       96.44     10.05 o 
  -2   4  10       60.28       53.87      5.47 o 
  -1   4  10      778.26      863.71     12.54 o 
   0   4  10      878.92      834.79     11.45 o 
   1   4  10       28.20       17.78      4.16 o 
   2   4  10       98.60      103.24      4.55 o 
   3   4  10     1124.33     1034.32     17.83 o 
   4   4  10      822.18      833.18     19.85 o 
   5   4  10        1.63       -3.05      4.85 o 
   6   4  10        0.36       -1.79      5.81 o 
   7   4  10        2.14       -6.23      6.92 o 
   8   4  10      137.91      117.40     14.05 o 
   9   4  10       72.00       71.80     11.70 o 
  10   4  10       32.40       21.36     12.20 o 
 -13   5  10       79.13      107.09     18.80 o 
 -12   5  10      201.18      263.36     21.95 o 
 -11   5  10      346.63      357.71     23.52 o 
 -10   5  10      728.37      759.01     24.72 o 
  -9   5  10      591.52      592.43     21.87 o 
  -8   5  10       44.38       32.72      9.90 o 
  -7   5  10      130.68      134.27     12.31 o 
  -6   5  10      708.18      753.20     24.29 o 
  -5   5  10       32.46       39.38      8.94 o 
  -4   5  10      162.46      177.71     11.44 o 
  -3   5  10       51.88       46.50      7.94 o 
  -2   5  10       73.17       60.13      6.63 o 
  -1   5  10       62.25       93.24      5.37 o 
   0   5  10      280.62      276.41      8.40 o 
   1   5  10      168.56      158.63      6.66 o 
   2   5  10     1928.19     1925.48     24.87 o 
   3   5  10       36.10       43.70     10.05 o 
   4   5  10       26.56       23.52      6.00 o 
   5   5  10       82.08       71.39      7.38 o 
   6   5  10      112.64      122.04     10.33 o 
   7   5  10      175.69      198.71     13.54 o 
   8   5  10       60.12       73.19     11.55 o 
   9   5  10      103.72      134.43     23.97 o 
  10   5  10       66.02       98.03     14.30 o 
 -13   6  10       66.21       81.26     18.32 o 
 -12   6  10       10.50       25.81     14.76 o 
 -11   6  10        2.11       16.47     13.63 o 
 -10   6  10      181.47      183.22     15.53 o 
  -9   6  10       24.86       29.26     11.20 o 
  -8   6  10       23.24        7.69     10.85 o 
  -7   6  10      163.70      154.57     14.54 o 
  -6   6  10       41.26       36.57     10.19 o 
  -5   6  10      626.12      555.63     17.74 o 
  -4   6  10       47.63       57.34      9.17 o 
  -3   6  10      329.07      336.56     13.44 o 
  -2   6  10       41.48       44.05      6.44 o 
  -1   6  10      537.67      535.17     13.02 o 
   0   6  10       92.69       89.10      8.72 o 
   1   6  10       34.57       33.01      7.16 o 
   2   6  10      339.03      359.53     16.16 o 
   3   6  10      136.06      114.54      8.55 o 
   4   6  10      803.60      809.83     18.98 o 
   5   6  10       19.95       27.48      9.50 o 
   6   6  10        0.31       -4.96      7.72 o 
   7   6  10      226.83      231.15     15.05 o 
   8   6  10       12.96       -9.55      9.55 o 
   9   6  10       15.36       11.84     11.11 o 
  10   6  10      210.02      251.16     31.05 o 
 -13   7  10        0.00        0.35     15.53 o 
 -12   7  10       31.73       55.61     15.64 o 
 -11   7  10        4.41       -8.54     22.91 o 
 -10   7  10      106.54      129.53     13.99 o 
  -9   7  10        7.59        6.48     10.33 o 
  -8   7  10       39.08       20.43     11.90 o 
  -7   7  10      216.93      229.39     15.80 o 
  -6   7  10       47.61       41.09     10.25 o 
  -5   7  10        1.83       -8.70      9.50 o 
  -4   7  10       84.90       61.83     10.26 o 
  -3   7  10      104.73       89.97      8.51 o 
  -2   7  10       41.03       46.60     10.16 o 
  -1   7  10        0.27       -5.30      5.30 o 
   0   7  10      615.56      651.64     19.11 o 
   1   7  10       23.54       12.22      6.76 o 
   2   7  10      233.41      243.36     12.11 o 
   3   7  10      162.36      192.65     11.05 o 
   4   7  10       17.09       13.56     10.51 o 
   5   7  10       47.72       18.35     12.82 o 
   6   7  10        0.51       -0.61      8.80 o 
   7   7  10      121.24      124.28     13.08 o 
   8   7  10      265.42      276.97     18.13 o 
   9   7  10       68.11       80.98     13.93 o 
  10   7  10       81.65       90.63     14.86 o 
 -13   8  10        0.29        3.64     14.57 o 
 -12   8  10        1.65      -13.16     13.16 o 
 -11   8  10        0.00       -6.32     15.22 o 
 -10   8  10       86.29       82.01     17.29 o 
  -9   8  10       19.99       14.90     20.10 o 
  -8   8  10        2.73       -4.09     11.48 o 
  -7   8  10      202.48      217.66     18.64 o 
  -6   8  10       44.83       47.24     11.53 o 
  -5   8  10        0.51       -6.44     13.42 o 
  -4   8  10       44.56       51.17      8.80 o 
  -3   8  10       96.39      118.09      9.84 o 
  -2   8  10      248.91      244.59     14.29 o 
  -1   8  10      242.34      228.33     11.04 o 
   0   8  10      414.27      410.00     18.37 o 
   1   8  10      160.42      200.71     13.56 o 
   2   8  10       52.81       37.16      9.44 o 
   3   8  10       23.81       31.64      8.72 o 
   4   8  10      460.37      434.49     28.87 o 
   5   8  10       39.10       26.85     11.23 o 
   6   8  10        9.03       -2.30     11.62 o 
   7   8  10       41.28       68.72     12.18 o 
   8   8  10       68.16       67.68     13.77 o 
   9   8  10      200.53      171.83     16.93 o 
  10   8  10      100.13      105.80     16.24 o 
 -12   9  10       50.05       52.25     17.54 o 
 -11   9  10       17.75      -10.83     13.65 o 
 -10   9  10       58.06       45.36     17.08 o 
  -9   9  10       57.21       78.37     28.34 o 
  -8   9  10       70.40       64.54     13.18 o 
  -7   9  10       42.99       24.36     11.47 o 
  -6   9  10       48.11       23.25      9.98 o 
  -5   9  10      102.85      131.55     13.15 o 
  -4   9  10       25.47        2.76      9.26 o 
  -3   9  10      199.88      201.25     12.30 o 
  -2   9  10      853.59      770.56     19.68 o 
  -1   9  10       28.80       29.74      7.69 o 
   0   9  10      725.24      662.62     23.91 o 
   1   9  10        1.16       13.00      8.75 o 
   2   9  10      514.53      492.82     32.96 o 
   3   9  10        1.52        3.66      9.01 o 
   4   9  10      123.60      102.83     12.30 o 
   5   9  10       79.53       65.12     11.43 o 
   6   9  10      106.71      112.02     14.38 o 
   7   9  10       27.03        5.17     10.13 o 
   8   9  10      173.97      181.94     16.97 o 
   9   9  10       41.32       40.32     25.29 o 
 -12  10  10       86.12      110.64     19.59 o 
 -11  10  10       94.81       86.59     17.14 o 
 -10  10  10      232.98      281.21     21.75 o 
  -9  10  10      227.06      222.52     22.23 o 
  -8  10  10      108.15      103.17     21.34 o 
  -7  10  10       26.16        4.09     19.14 o 
  -6  10  10        0.44       -1.78      9.45 o 
  -5  10  10       26.65       12.54      9.55 o 
  -4  10  10       77.09       82.44      9.98 o 
  -3  10  10      245.99      225.07     13.17 o 
  -2  10  10        0.03       -2.55      7.42 o 
  -1  10  10        3.03       -9.71      9.71 o 
   0  10  10      602.10      672.30     24.26 o 
   1  10  10       50.55       46.58     10.91 o 
   2  10  10       93.78       82.95     13.27 o 
   3  10  10        3.03        4.72     10.71 o 
   4  10  10      385.46      359.55     19.42 o 
   5  10  10      104.33       73.21     12.78 o 
   6  10  10      279.36      283.12     18.39 o 
   7  10  10       79.92       79.94     13.48 o 
   8  10  10       28.13       17.65     17.58 o 
   9  10  10      135.87      149.38     20.85 o 
 -12  11  10        1.74       24.18     16.82 o 
 -11  11  10      252.13      212.31     22.31 o 
 -10  11  10      194.77      174.84     20.40 o 
  -9  11  10        0.21        2.12     17.79 o 
  -8  11  10      114.52      115.20     21.10 o 
  -7  11  10       16.06        5.33     11.31 o 
  -6  11  10       92.97       90.30     12.69 o 
  -5  11  10      532.46      545.79     22.23 o 
  -4  11  10       14.01       -0.99      8.40 o 
  -3  11  10       50.15       45.44      9.64 o 
  -2  11  10      533.29      603.15     19.17 o 
  -1  11  10      331.72      314.37     19.62 o 
   0  11  10      616.97      619.34     25.18 o 
   1  11  10       56.13       65.59     12.44 o 
   2  11  10       46.39       50.44     11.87 o 
   3  11  10       91.51       74.34     13.31 o 
   4  11  10       96.50       92.97     14.53 o 
   5  11  10      204.01      168.78     16.68 o 
   6  11  10        5.09       11.25     11.87 o 
   7  11  10       60.53       46.13     20.72 o 
   8  11  10        0.17        2.20     15.12 o 
   9  11  10      252.57      287.87     22.35 o 
 -11  12  10       48.67       42.41     17.17 o 
 -10  12  10      295.63      343.75     36.98 o 
  -9  12  10      323.99      323.17     22.59 o 
  -8  12  10      231.53      198.57     24.07 o 
  -7  12  10      658.17      720.84     28.80 o 
  -6  12  10        0.00      -10.40     10.40 o 
  -5  12  10      449.00      458.67     19.89 o 
  -4  12  10      224.00      222.06     13.96 o 
  -3  12  10       16.54       31.11     11.61 o 
  -2  12  10      127.93      110.69     14.69 o 
  -1  12  10      700.53      634.34     26.83 o 
   0  12  10      802.92      822.73     28.70 o 
   1  12  10       59.38       68.99     11.95 o 
   2  12  10        2.44       15.94     11.43 o 
   3  12  10      147.57      134.09     15.20 o 
   4  12  10       98.92       54.70     13.58 o 
   5  12  10      461.78      497.36     25.75 o 
   6  12  10      103.38       81.15     15.17 o 
   7  12  10       90.93       88.67     27.63 o 
   8  12  10        8.11       20.16     13.23 o 
 -11  13  10      390.84      367.71     26.52 o 
 -10  13  10       20.45       26.27     14.99 o 
  -9  13  10      130.42      166.64     18.64 o 
  -8  13  10       48.12       76.80     17.06 o 
  -7  13  10      258.80      229.06     19.44 o 
  -6  13  10       37.28       31.09     15.20 o 
  -5  13  10       71.47       82.91     12.33 o 
  -4  13  10       49.71       39.81     13.09 o 
  -3  13  10      555.81      557.27     23.87 o 
  -2  13  10       12.14        9.50     11.83 o 
  -1  13  10       17.28       10.03     13.34 o 
   0  13  10       16.26        0.55     11.14 o 
   1  13  10       16.25       19.45     11.97 o 
   2  13  10       87.30       85.79     14.11 o 
   3  13  10      876.61      834.28     30.50 o 
   4  13  10       75.65       78.24     24.51 o 
   5  13  10      468.21      509.26     28.97 o 
   6  13  10      193.05      260.69     31.82 o 
   7  13  10        1.25       26.34     14.25 o 
   8  13  10      115.62      133.77     23.03 o 
 -10  14  10        5.54      -13.65     13.92 o 
  -9  14  10       21.78       17.39     16.65 o 
  -8  14  10       20.78        9.07     13.97 o 
  -7  14  10      367.00      399.37     23.40 o 
  -6  14  10      333.66      341.98     29.98 o 
  -5  14  10      169.14      196.63     21.40 o 
  -4  14  10       49.49       57.35     11.35 o 
  -3  14  10      178.31      191.40     19.28 o 
  -2  14  10      109.44       88.79     15.69 o 
  -1  14  10        5.46       -8.82     11.72 o 
   0  14  10      108.49       83.46     16.72 o 
   1  14  10        7.30       11.46     11.89 o 
   2  14  10      252.19      291.46     21.29 o 
   3  14  10        1.39        2.68     11.68 o 
   4  14  10      236.15      248.52     26.99 o 
   5  14  10      176.29      174.68     19.18 o 
   6  14  10       34.22       12.05     13.26 o 
   7  14  10      120.33      168.14     19.78 o 
 -10  15  10      119.43      171.77     28.54 o 
  -9  15  10       79.48      127.99     19.15 o 
  -8  15  10       37.73       51.08     16.57 o 
  -7  15  10        0.11       -8.60     13.31 o 
  -6  15  10       39.37       25.91     14.58 o 
  -5  15  10       28.04       29.60     12.57 o 
  -4  15  10        3.12      -11.04     11.04 o 
  -3  15  10      175.44      150.03     17.90 o 
  -2  15  10      399.56      379.14     23.50 o 
  -1  15  10      136.34      153.74     18.21 o 
   0  15  10       96.97       90.88     16.68 o 
   1  15  10       51.27       52.92     14.21 o 
   2  15  10       12.60       -1.02     12.16 o 
   3  15  10        6.54        3.91     11.77 o 
   4  15  10       13.65       22.72     14.74 o 
   5  15  10       76.66       59.41     16.84 o 
   6  15  10        8.93       18.20     15.18 o 
   7  15  10      144.96      172.77     20.87 o 
  -9  16  10       98.43      108.43     19.90 o 
  -8  16  10        4.21        2.54     14.90 o 
  -7  16  10      186.10      193.14     27.96 o 
  -6  16  10       47.88       56.68     18.41 o 
  -5  16  10       84.60      111.73     15.51 o 
  -4  16  10      174.67      175.59     20.46 o 
  -3  16  10      116.55      115.49     17.07 o 
  -2  16  10       31.80       43.30     14.53 o 
  -1  16  10       15.16       -2.69     12.75 o 
   0  16  10        9.07       -4.40     13.86 o 
   1  16  10      220.20      247.16     21.39 o 
   2  16  10       47.13       24.51     19.25 o 
   3  16  10       16.56       28.57     14.99 o 
   4  16  10       26.72       70.42     16.86 o 
   5  16  10       38.82       38.90     16.56 o 
   6  16  10      416.35      486.15     50.91 o 
  -8  17  10       15.92        0.61     19.18 o 
  -7  17  10      103.48      104.36     21.89 o 
  -6  17  10        6.78       15.02     16.48 o 
  -5  17  10        6.39       -5.71     14.05 o 
  -4  17  10      207.69      224.98     22.16 o 
  -3  17  10        0.45       -9.35     13.86 o 
  -2  17  10      197.52      230.19     24.27 o 
  -1  17  10       46.22       22.68     13.61 o 
   0  17  10        0.06        3.63     13.67 o 
   1  17  10      104.75      119.86     17.53 o 
   2  17  10      128.42      175.53     20.88 o 
   3  17  10      555.47      667.86     33.54 o 
   4  17  10       41.90       39.74     17.25 o 
   5  17  10      205.42      246.98     29.66 o 
  -7  18  10       33.99       29.67     25.04 o 
  -6  18  10      102.34      111.19     20.16 o 
  -5  18  10       59.40       43.10     21.89 o 
  -4  18  10       10.31       -4.04     18.49 o 
  -3  18  10      136.67      153.05     19.91 o 
  -2  18  10       51.00       41.51     17.54 o 
  -1  18  10      125.76      131.01     18.44 o 
   0  18  10      107.22      129.93     19.83 o 
   1  18  10      428.18      386.32     28.33 o 
   2  18  10      223.87      263.26     27.43 o 
   3  18  10      221.48      298.98     45.03 o 
   4  18  10        0.02        3.12     16.52 o 
  -6  19  10       16.81       11.62     42.30 o 
  -5  19  10       33.43      -11.43     20.46 o 
  -4  19  10       15.59       76.55     23.18 o 
  -3  19  10        5.24      -16.07     16.07 o 
  -2  19  10       30.84       30.34     18.55 o 
  -1  19  10        0.00       12.61     16.75 o 
   0  19  10       65.85       54.73     18.43 o 
   1  19  10       22.86       38.16     16.07 o 
   2  19  10       89.07       77.63     17.91 o 
   3  19  10       32.16       37.63     16.80 o 
  -3  20  10       25.94       44.24     24.09 o 
  -2  20  10        0.60       -3.47     15.51 o 
  -1  20  10      145.70      150.25     22.62 o 
   0  20  10       40.62       49.98     19.00 o 
   1  20  10       81.91       74.25     26.27 o 
 -13   1  11       27.57       17.30     15.69 o 
 -12   1  11       29.54       24.89     14.50 o 
 -11   1  11      307.70      346.57     24.83 o 
 -10   1  11      275.86      304.87     17.81 o 
  -9   1  11       43.15       49.70     10.81 o 
  -8   1  11      364.49      370.64     15.51 o 
  -7   1  11       29.40       29.93      8.34 o 
  -6   1  11        0.96        2.59      7.04 o 
  -5   1  11      102.43      125.52      9.44 o 
  -4   1  11       63.89       53.79      7.65 o 
  -3   1  11      233.34      253.53     10.99 o 
  -2   1  11      202.46      199.79      7.01 o 
  -1   1  11     2764.89     2770.58     31.33 o 
   0   1  11        0.01        2.67      3.11 o 
   1   1  11        9.04       27.65     14.80 o 
   2   1  11     1567.46     1627.38     41.06 o 
   3   1  11      978.78      968.92     31.38 o 
   4   1  11      210.27      206.07     16.70 o 
   5   1  11       63.97       61.23     12.97 o 
   6   1  11      486.51      501.29     25.07 o 
   7   1  11      212.45      189.34     59.88 o 
   8   1  11       92.77       94.22     21.38 o 
   9   1  11      164.24      148.65     36.55 o 
 -13   2  11        2.14       -8.93     15.29 o 
 -12   2  11      162.84      173.55     18.87 o 
 -11   2  11       22.01       25.67     13.08 o 
 -10   2  11      293.31      297.88     16.15 o 
  -9   2  11      634.01      648.28     21.13 o 
  -8   2  11      476.18      472.53     17.56 o 
  -7   2  11       59.07       54.95      9.16 o 
  -6   2  11      783.34      831.73     21.04 o 
  -5   2  11        0.79       -1.17      7.12 o 
  -4   2  11       36.13       40.43      8.71 o 
  -3   2  11      414.50      403.98     13.94 o 
  -2   2  11        0.55       -5.98      5.98 o 
  -1   2  11        0.11        0.69      5.26 o 
   0   2  11     2958.18     2797.05     28.43 o 
   1   2  11      122.61      109.31     19.20 o 
   2   2  11     1170.56     1113.12     40.94 o 
   3   2  11     1031.16     1036.92     33.33 o 
   4   2  11      291.29      301.14     36.43 o 
   5   2  11        9.52       -1.20     12.53 o 
   6   2  11     1018.55     1009.52     32.99 o 
   7   2  11      398.84      371.74     30.13 o 
   8   2  11       73.12       41.18     18.46 o 
   9   2  11       59.37       61.62     28.55 o 
  10   2  11       10.86       -9.40     29.24 o 
 -13   3  11        7.77        1.66     23.11 o 
 -12   3  11        0.09       -5.81     14.87 o 
 -11   3  11        8.65        5.61     14.63 o 
 -10   3  11       10.84       -9.20     10.10 o 
  -9   3  11      111.30      122.16     14.85 o 
  -8   3  11     1811.73     1830.77     31.89 o 
  -7   3  11       30.06       24.40      8.66 o 
  -6   3  11       37.98       47.80      8.22 o 
  -5   3  11      339.91      318.18     13.95 o 
  -4   3  11      148.88      136.74     10.05 o 
  -3   3  11      187.45      197.43     10.34 o 
  -2   3  11        7.86        8.50      8.34 o 
  -1   3  11        5.73       17.96      4.84 o 
   0   3  11      677.80      633.84     11.34 o 
   1   3  11      743.52      770.21     15.00 o 
   2   3  11       26.10       16.17     13.73 o 
   3   3  11      127.20      165.87     20.25 o 
   4   3  11       64.11       30.72     14.82 o 
   5   3  11       88.12       70.77     13.58 o 
   6   3  11      682.10      595.30     35.93 o 
   7   3  11       20.68        1.44     17.31 o 
   8   3  11      686.55      848.71     61.97 o 
   9   3  11      137.90      150.74     34.81 o 
  10   3  11       77.72       83.55     35.86 o 
 -13   4  11       59.06       38.23     16.04 o 
 -12   4  11      273.88      307.15     22.95 o 
 -11   4  11      136.26      112.69     14.46 o 
 -10   4  11      267.50      291.82     17.65 o 
  -9   4  11       17.05       14.78      9.92 o 
  -8   4  11        1.57       19.79      9.00 o 
  -7   4  11      193.85      192.50     11.91 o 
  -6   4  11       16.45        9.85      8.42 o 
  -5   4  11      216.71      203.53     11.89 o 
  -4   4  11       11.19        7.55      7.41 o 
  -3   4  11      358.14      359.88     21.94 o 
  -2   4  11      143.86      130.56     10.37 o 
  -1   4  11       11.48        8.94      7.74 o 
   0   4  11      337.35      336.38     11.39 o 
   1   4  11      341.47      308.56      7.65 o 
   2   4  11      515.47      488.57     31.55 o 
   3   4  11      177.19      182.22     11.93 o 
   4   4  11        0.15       11.88      6.00 o 
   5   4  11      107.80       97.03      9.14 o 
   6   4  11      181.45      169.79     26.28 o 
   7   4  11       36.92       37.53     11.27 o 
   8   4  11       44.34       30.98     32.38 o 
   9   4  11       26.78      -29.59     29.59 o 
  10   4  11        1.08      -21.24     30.63 o 
 -13   5  11        0.85       -2.80     14.65 o 
 -12   5  11       24.13        4.93     15.27 o 
 -11   5  11        1.49       15.59     15.22 o 
 -10   5  11      289.68      295.21     18.53 o 
  -9   5  11        0.09       -9.11      9.11 o 
  -8   5  11     1076.96     1028.84     26.89 o 
  -7   5  11      189.17      163.92     14.00 o 
  -6   5  11      468.67      474.01     21.99 o 
  -5   5  11        1.67        6.21      7.31 o 
  -4   5  11      186.64      174.08     11.66 o 
  -3   5  11       24.17       21.11     10.05 o 
  -2   5  11      346.06      379.21     15.65 o 
  -1   5  11       44.18       45.62      7.94 o 
   0   5  11      310.60      287.06     12.95 o 
   1   5  11       12.30        3.91      6.15 o 
   2   5  11        1.72        2.19      4.96 o 
   3   5  11      115.48      148.30     14.57 o 
   4   5  11       38.20       26.78      5.13 o 
   5   5  11      167.47      173.38      9.02 o 
   6   5  11      209.18      231.87     12.55 o 
   7   5  11       36.94       43.70     12.29 o 
   8   5  11      585.09      557.52     28.70 o 
   9   5  11      411.04      465.09     56.05 o 
  10   5  11      180.08      104.09     36.20 o 
 -13   6  11       15.77       11.06     15.98 o 
 -12   6  11       41.92       47.39     15.25 o 
 -11   6  11      100.83      112.39     16.60 o 
 -10   6  11        9.84       -2.97     10.51 o 
  -9   6  11       50.49       46.85     11.63 o 
  -8   6  11        2.84        2.10     13.57 o 
  -7   6  11       21.51       15.93     15.55 o 
  -6   6  11       28.59       34.63      9.25 o 
  -5   6  11        1.11        1.36      8.60 o 
  -4   6  11      330.45      343.46     14.18 o 
  -3   6  11      102.12       83.10      8.16 o 
  -2   6  11      112.13       98.10     10.61 o 
  -1   6  11       84.80       96.75      9.72 o 
   0   6  11      478.57      474.16     18.49 o 
   1   6  11      250.55      240.53     12.09 o 
   2   6  11       85.66       91.49      8.01 o 
   3   6  11      637.10      585.11     21.08 o 
   4   6  11      405.10      387.50     13.82 o 
   5   6  11       64.42       66.21      7.63 o 
   6   6  11        1.65        8.14      7.70 o 
   7   6  11      578.02      601.11     20.89 o 
   8   6  11       54.58       60.11     14.85 o 
   9   6  11        4.70       21.58     34.12 o 
  10   6  11        2.06      -22.28     32.72 o 
 -12   7  11       51.78       57.32     16.92 o 
 -11   7  11        1.62       27.81     14.60 o 
 -10   7  11        4.83       13.58     11.31 o 
  -9   7  11      394.85      377.31     19.01 o 
  -8   7  11       40.94       39.74     12.13 o 
  -7   7  11      634.44      669.93     24.15 o 
  -6   7  11      967.49     1006.63     37.89 o 
  -5   7  11        3.58        2.25      9.07 o 
  -4   7  11      118.70      102.79     10.13 o 
  -3   7  11      188.75      186.32     11.97 o 
  -2   7  11      176.96      213.12     13.40 o 
  -1   7  11      308.64      259.28     13.70 o 
   0   7  11     1554.31     1561.27     35.51 o 
   1   7  11      915.00      882.85     25.84 o 
   2   7  11      440.54      408.02     15.24 o 
   3   7  11      135.75      153.66     17.27 o 
   4   7  11       54.85       54.71      8.42 o 
   5   7  11      165.17      135.17     11.03 o 
   6   7  11        1.95        3.59      8.51 o 
   7   7  11        2.09        9.42      8.99 o 
   8   7  11      389.36      400.49     41.08 o 
   9   7  11       45.15       32.25     15.76 o 
 -12   8  11       11.68      -10.06     15.22 o 
 -11   8  11       88.76       89.36     22.01 o 
 -10   8  11        0.02        1.21     10.27 o 
  -9   8  11        1.41       -8.70     13.62 o 
  -8   8  11      342.64      350.65     20.40 o 
  -7   8  11      166.60      166.80     15.62 o 
  -6   8  11       95.54      113.53     13.37 o 
  -5   8  11      122.79      115.23     20.85 o 
  -4   8  11        0.59        5.00      7.97 o 
  -3   8  11     1209.07     1187.02     35.35 o 
  -2   8  11      505.36      395.56     19.63 o 
  -1   8  11      712.15      710.32     18.93 o 
   0   8  11      275.99      211.81     13.22 o 
   1   8  11      691.81      738.95     22.79 o 
   2   8  11        9.31        9.33      8.70 o 
   3   8  11      234.09      242.20     15.32 o 
   4   8  11      756.53      682.21     39.36 o 
   5   8  11       52.18       37.77      9.41 o 
   6   8  11        4.97        5.50      8.64 o 
   7   8  11      143.66      171.26     14.28 o 
   8   8  11        9.85       16.06     11.06 o 
   9   8  11       12.23       33.77     16.75 o 
 -12   9  11       18.91       10.92     16.05 o 
 -11   9  11       52.54       60.94     16.13 o 
 -10   9  11       14.79       11.37     11.60 o 
  -9   9  11      183.95      205.15     17.98 o 
  -8   9  11      118.76      109.83     15.22 o 
  -7   9  11      430.72      434.02     21.09 o 
  -6   9  11      350.57      296.63     17.45 o 
  -5   9  11       60.74       74.96     11.25 o 
  -4   9  11      242.55      243.34     20.00 o 
  -3   9  11        0.09       -1.56      9.93 o 
  -2   9  11        0.00       -8.90      8.90 o 
  -1   9  11      233.17      201.86     15.52 o 
   0   9  11      206.10      199.55     14.99 o 
   1   9  11       98.16      117.51     22.20 o 
   2   9  11      132.04      103.29     11.54 o 
   3   9  11      127.64      127.30     12.86 o 
   4   9  11        5.98        3.88      8.66 o 
   5   9  11       30.01       24.39     10.07 o 
   6   9  11      104.29      104.46     12.39 o 
   7   9  11       28.45       19.84     11.18 o 
   8   9  11       37.91       43.29     27.38 o 
   9   9  11        0.23      -16.92     24.72 o 
 -12  10  11       11.09       -0.17     14.76 o 
 -11  10  11      234.45      240.76     34.82 o 
 -10  10  11      102.80      125.79     17.51 o 
  -9  10  11       16.63       17.03     12.87 o 
  -8  10  11      298.37      305.92     20.91 o 
  -7  10  11       29.61       18.15     11.52 o 
  -6  10  11      162.98      162.80     14.74 o 
  -5  10  11       76.09       78.56     17.20 o 
  -4  10  11       11.29       19.79     11.98 o 
  -3  10  11        0.06       -6.72     10.78 o 
  -2  10  11      632.69      622.65     21.45 o 
  -1  10  11      513.70      531.54     23.46 o 
   0  10  11       16.22       25.76     13.70 o 
   1  10  11      124.69      149.87     13.93 o 
   2  10  11      115.91      103.65     20.08 o 
   3  10  11      170.10      205.60     26.63 o 
   4  10  11       40.54       41.67     11.04 o 
   5  10  11       53.38       45.60     11.92 o 
   6  10  11       64.78       73.83     13.15 o 
   7  10  11       11.40       -1.11     11.08 o 
   8  10  11      124.10      175.38     25.67 o 
 -11  11  11        9.16       22.16     15.23 o 
 -10  11  11       13.76       20.55     16.28 o 
  -9  11  11       18.41       -2.07     12.57 o 
  -8  11  11      752.26      775.24     30.12 o 
  -7  11  11       62.64       77.18     13.47 o 
  -6  11  11       85.00      121.07     16.13 o 
  -5  11  11       92.68       79.40     15.20 o 
  -4  11  11      418.45      413.62     23.68 o 
  -3  11  11        1.01       -6.10     11.16 o 
  -2  11  11       46.59       50.44     11.58 o 
  -1  11  11       92.13       57.51     13.13 o 
   0  11  11        4.46       14.77     15.54 o 
   1  11  11       10.37       17.77     10.85 o 
   2  11  11       20.65       16.85     10.68 o 
   3  11  11       90.80       85.65     13.01 o 
   4  11  11       36.94       44.38     15.80 o 
   5  11  11       86.82       77.55     13.23 o 
   6  11  11       42.36       34.16     14.02 o 
   7  11  11       10.35       -0.55     13.08 o 
   8  11  11        8.83        3.87     12.34 o 
 -11  12  11       32.05       22.06     20.59 o 
 -10  12  11      201.55      224.09     30.55 o 
  -9  12  11        2.13       -7.49     14.79 o 
  -8  12  11       38.12       70.65     15.88 o 
  -7  12  11      196.13      171.84     20.77 o 
  -6  12  11       25.11       82.27     19.34 o 
  -5  12  11      405.02      452.46     30.97 o 
  -4  12  11      198.65      178.37     20.65 o 
  -3  12  11      166.63      169.67     14.87 o 
  -2  12  11      145.20      146.60     16.41 o 
  -1  12  11      166.83      140.95     18.12 o 
   0  12  11      123.68      120.42     14.64 o 
   1  12  11      100.91       93.13     14.30 o 
   2  12  11        1.84        9.51     13.51 o 
   3  12  11       38.42       30.90     11.69 o 
   4  12  11      151.13      122.17     14.78 o 
   5  12  11      123.40      113.92     15.89 o 
   6  12  11       44.47       65.61     25.56 o 
   7  12  11       16.62       13.45     13.65 o 
   8  12  11       30.21       48.39     14.05 o 
 -10  13  11      624.20      672.60     32.15 o 
  -9  13  11      185.68      188.47     19.45 o 
  -8  13  11      660.52      647.24     33.17 o 
  -7  13  11      131.78      120.07     18.05 o 
  -6  13  11       24.44       23.21     18.09 o 
  -5  13  11      709.87      647.21     37.40 o 
  -4  13  11        2.95       16.31     12.73 o 
  -3  13  11        0.19        2.84     10.22 o 
  -2  13  11      201.75      202.32     24.30 o 
  -1  13  11       25.74       29.08     13.52 o 
   0  13  11        1.98        6.78     12.11 o 
   1  13  11        0.01       -2.62     13.01 o 
   2  13  11       96.82       99.45     15.04 o 
   3  13  11        0.01        9.93     12.30 o 
   4  13  11       59.93       23.28     12.92 o 
   5  13  11      104.70       88.24     17.19 o 
   6  13  11      257.44      232.04     20.96 o 
   7  13  11       17.93       -2.55     15.32 o 
 -10  14  11       27.72       26.66     19.09 o 
  -9  14  11      240.98      219.07     25.62 o 
  -8  14  11       18.56        8.88     21.13 o 
  -7  14  11      170.59      162.61     26.56 o 
  -6  14  11        0.04       -2.62     24.72 o 
  -5  14  11       59.87       72.58     16.85 o 
  -4  14  11        1.81       -2.96     11.23 o 
  -3  14  11       30.73       36.12     13.91 o 
  -2  14  11      179.52      166.53     17.93 o 
  -1  14  11        3.96        6.48     13.73 o 
   0  14  11      210.94      261.50     20.63 o 
   1  14  11       21.81       21.76     12.63 o 
   2  14  11       17.47       21.40     13.14 o 
   3  14  11        9.79        5.50     15.90 o 
   4  14  11        4.58       24.20     14.15 o 
   5  14  11       14.52       -0.62     13.18 o 
   6  14  11       10.63       13.62     14.43 o 
  -9  15  11       50.59       47.69     34.99 o 
  -8  15  11       22.42       40.58     20.79 o 
  -7  15  11      484.13      514.17     37.17 o 
  -6  15  11        3.80       18.24     21.29 o 
  -5  15  11       85.39       79.01     17.05 o 
  -4  15  11       17.89       20.26     12.11 o 
  -3  15  11       36.75       28.83     15.72 o 
  -2  15  11      421.00      469.13     26.57 o 
  -1  15  11      126.02      138.82     18.14 o 
   0  15  11        6.84        2.82     12.45 o 
   1  15  11        0.40       -5.43     11.05 o 
   2  15  11       31.95       20.38     13.04 o 
   3  15  11        2.88       19.87     13.78 o 
   4  15  11      110.14      172.88     19.43 o 
   5  15  11       19.33       48.09     15.48 o 
   6  15  11       57.97       83.96     21.35 o 
  -8  16  11        5.26        6.71     32.20 o 
  -7  16  11        0.49        2.25     19.97 o 
  -6  16  11       33.49       49.13     19.69 o 
  -5  16  11       46.11       41.88     14.54 o 
  -4  16  11        0.10       -5.29     14.70 o 
  -3  16  11        1.49       22.24     14.47 o 
  -2  16  11       11.24        5.89     15.02 o 
  -1  16  11        2.53       23.62     14.62 o 
   0  16  11      209.46      229.24     21.95 o 
   1  16  11       36.56       41.79     14.32 o 
   2  16  11      266.61      269.67     23.41 o 
   3  16  11       11.76       -3.82     14.11 o 
   4  16  11       31.09       58.09     16.44 o 
   5  16  11        5.97      -15.05     15.05 o 
  -7  17  11      134.46      128.13     27.15 o 
  -6  17  11        0.69      -13.36     13.36 o 
  -5  17  11       74.46      114.58     24.25 o 
  -4  17  11      267.48      285.48     24.81 o 
  -3  17  11      114.17       89.93     18.67 o 
  -2  17  11       23.50       17.75     14.84 o 
  -1  17  11        0.04      -13.34     13.34 o 
   0  17  11       53.33       54.97     18.55 o 
   1  17  11      274.11      325.62     24.79 o 
   2  17  11       56.62       42.38     17.78 o 
   3  17  11       55.82       89.78     17.95 o 
   4  17  11        3.13        9.26     15.63 o 
  -6  18  11        1.95       12.15     20.03 o 
  -5  18  11      135.09      125.30     26.56 o 
  -4  18  11        0.00      -15.59     21.40 o 
  -3  18  11       19.64       23.07     18.24 o 
  -2  18  11        6.93       14.68     14.10 o 
  -1  18  11        0.52      -15.13     15.80 o 
   0  18  11       71.57       96.75     18.98 o 
   1  18  11       22.73       37.39     24.49 o 
   2  18  11      249.45      282.06     27.39 o 
   3  18  11       58.48       64.75     18.61 o 
  -4  19  11      274.19      294.15     32.00 o 
  -3  19  11      136.58      135.07     20.40 o 
  -2  19  11       13.34       11.19     15.96 o 
  -1  19  11      140.21      166.00     22.19 o 
   0  19  11       22.80       36.73     17.55 o 
   1  19  11        9.87        5.26     17.71 o 
 -12   0  12       77.01       65.41     24.23 o 
 -10   0  12      893.93      930.15     37.30 o 
  -8   0  12      228.51      206.90     18.66 o 
  -6   0  12       80.80       69.42     12.01 o 
  -4   0  12       26.60       15.32     12.69 o 
  -2   0  12      445.42      381.85     21.05 o 
   0   0  12     1601.39     1520.89     25.35 o 
   2   0  12       27.91       49.08     26.81 o 
   4   0  12      661.87      657.60     50.83 o 
   6   0  12        9.93        2.73     15.00 o 
   8   0  12      244.16      276.75     42.12 o 
 -13   1  12       35.74       14.07     16.17 o 
 -12   1  12      211.15      199.38     21.32 o 
 -11   1  12       41.11       39.91     15.11 o 
 -10   1  12       41.70       53.67     15.83 o 
  -9   1  12      463.17      472.75     19.11 o 
  -8   1  12        5.38       20.28      9.18 o 
  -7   1  12       42.31       65.88      9.77 o 
  -6   1  12       28.49       18.62      7.46 o 
  -5   1  12       30.33       40.16     12.06 o 
  -4   1  12      240.78      240.70     14.18 o 
  -3   1  12      327.09      322.22     18.71 o 
  -2   1  12      233.83      240.57     13.17 o 
  -1   1  12      199.85      195.54     25.41 o 
   0   1  12     1208.52     1228.44     15.06 o 
   1   1  12       86.20       85.81     18.56 o 
   2   1  12      114.03      117.79     18.38 o 
   3   1  12       77.74       87.25     15.40 o 
   4   1  12       93.83       86.67     15.49 o 
   5   1  12      415.16      441.02     24.72 o 
   6   1  12      136.09      158.05     26.81 o 
   7   1  12        0.86       10.91     17.83 o 
   8   1  12        0.88      -13.33     36.90 o 
   9   1  12       34.79        7.66     28.89 o 
 -13   2  12      107.15      120.52     20.38 o 
 -12   2  12       14.48       -4.88     25.12 o 
 -11   2  12      880.55      870.20     28.64 o 
 -10   2  12       14.03       35.80     10.37 o 
  -9   2  12        2.00        4.09     11.83 o 
  -8   2  12      408.72      399.75     16.63 o 
  -7   2  12       74.62       95.91     10.15 o 
  -6   2  12      226.45      209.24     11.73 o 
  -5   2  12      298.08      282.39     13.74 o 
  -4   2  12      408.06      433.43     20.24 o 
  -3   2  12       10.92       -8.00      8.00 o 
  -2   2  12      205.03      204.44     12.59 o 
  -1   2  12      649.18      704.23     18.69 o 
   0   2  12      566.95      522.29     11.27 o 
   1   2  12       63.17       50.30     16.11 o 
   2   2  12      162.37      151.15     22.45 o 
   3   2  12      332.05      351.72     26.17 o 
   4   2  12        7.89        5.83     12.22 o 
   5   2  12       22.67       23.09     14.74 o 
   6   2  12       85.76       65.88     21.35 o 
   7   2  12        1.23       -0.74     18.42 o 
   8   2  12       48.57       36.93     21.24 o 
   9   2  12      198.47      262.13     44.21 o 
 -13   3  12        1.34      -13.75     13.75 o 
 -12   3  12      161.94      148.99     23.11 o 
 -11   3  12        5.98        8.67     11.86 o 
 -10   3  12        6.95       -5.91      9.93 o 
  -9   3  12      155.82      156.33     13.47 o 
  -8   3  12      171.00      183.08     12.99 o 
  -7   3  12        7.06       15.95      7.85 o 
  -6   3  12       58.34       52.79      8.32 o 
  -5   3  12       49.54       45.16     10.85 o 
  -4   3  12        4.61       -1.01     10.08 o 
  -3   3  12     1029.70     1003.22     26.88 o 
  -2   3  12       52.58       43.87      9.33 o 
  -1   3  12     1059.03     1033.08     21.74 o 
   0   3  12       14.30        9.97      6.28 o 
   1   3  12      482.30      492.88     14.61 o 
   2   3  12        0.23      -19.67     19.67 o 
   3   3  12        0.03      -12.36     12.36 o 
   4   3  12      130.46      136.41     19.32 o 
   5   3  12      116.55      105.36     20.13 o 
   6   3  12      177.64      150.39     37.60 o 
   7   3  12      208.57      198.45     24.84 o 
   8   3  12        6.92      -28.20     28.20 o 
   9   3  12       51.73       33.77     33.42 o 
 -13   4  12        3.18        4.55     14.82 o 
 -12   4  12      231.12      218.16     21.66 o 
 -11   4  12        0.00      -11.50     11.50 o 
 -10   4  12      264.98      298.64     17.90 o 
  -9   4  12       36.39       47.55     10.35 o 
  -8   4  12      124.91      143.06     14.46 o 
  -7   4  12      511.65      527.01     19.25 o 
  -6   4  12       25.22       32.21      8.73 o 
  -5   4  12      435.41      416.29     42.41 o 
  -4   4  12       77.50       39.41     11.00 o 
  -3   4  12      828.39      860.35     25.61 o 
  -2   4  12      317.51      317.33     16.77 o 
  -1   4  12       98.55       89.10      8.82 o 
   0   4  12        0.56       -2.03      5.51 o 
   1   4  12      118.95      114.82     17.54 o 
   2   4  12        3.35        4.96     11.06 o 
   3   4  12       24.66       21.33     15.14 o 
   4   4  12       71.45       63.29     19.49 o 
   5   4  12      370.99      339.15     27.32 o 
   6   4  12      143.66      129.15     36.55 o 
   7   4  12        0.14      -10.79     24.37 o 
   8   4  12       12.08       65.45     34.81 o 
   9   4  12      213.49      189.72     43.17 o 
 -12   5  12        8.81        9.94     15.39 o 
 -11   5  12        0.73      -10.17     10.17 o 
 -10   5  12     1143.42     1167.65     44.08 o 
  -9   5  12      115.28      122.82     13.52 o 
  -8   5  12      195.35      230.10     17.49 o 
  -7   5  12        4.39        5.40      9.66 o 
  -6   5  12      266.10      217.13     15.82 o 
  -5   5  12       34.55       20.86     11.35 o 
  -4   5  12      303.75      268.91     18.25 o 
  -3   5  12     1027.75      956.37     27.33 o 
  -2   5  12      343.71      338.27     16.32 o 
  -1   5  12      245.52      275.36     13.69 o 
   0   5  12        5.45       16.01      6.88 o 
   1   5  12      145.65      141.81      8.51 o 
   2   5  12       47.78       51.66      5.58 o 
   3   5  12      147.42      170.13     11.64 o 
   4   5  12      139.93      125.72     17.96 o 
   5   5  12        7.94      -11.22     38.29 o 
   6   5  12       42.51       32.38     26.81 o 
   7   5  12        0.51        2.78     25.41 o 
   8   5  12       71.64       72.76     32.03 o 
   9   5  12       28.45       42.47     30.29 o 
 -12   6  12        7.97       -7.51     14.92 o 
 -11   6  12      185.41      196.05     19.86 o 
 -10   6  12        8.31       23.12     10.98 o 
  -9   6  12       82.50       78.23     12.61 o 
  -8   6  12       97.66       80.33     12.87 o 
  -7   6  12       31.11       23.95     11.57 o 
  -6   6  12       99.69       91.40     12.86 o 
  -5   6  12      787.47      764.01     28.03 o 
  -4   6  12      832.53      880.96     28.42 o 
  -3   6  12      186.19      223.32     15.47 o 
  -2   6  12        0.06        1.60      7.97 o 
  -1   6  12      148.05      141.33     11.22 o 
   0   6  12       75.96       91.96     10.00 o 
   1   6  12       73.17       78.49      9.45 o 
   2   6  12       29.68       25.42      6.25 o 
   3   6  12       63.45       53.69      6.28 o 
   4   6  12      186.76      180.62     12.96 o 
   5   6  12        7.51       13.94      8.60 o 
   6   6  12       16.37       19.84     26.81 o 
   7   6  12       63.54       51.52     30.63 o 
   8   6  12      104.83       68.93     38.64 o 
   9   6  12       16.56       13.23     34.46 o 
 -12   7  12        1.11       15.36     15.66 o 
 -11   7  12       39.22       51.00     15.12 o 
 -10   7  12       27.33       10.90     15.41 o 
  -9   7  12        0.02       12.02     11.68 o 
  -8   7  12       78.63      100.58     16.78 o 
  -7   7  12        0.01       -4.85     12.72 o 
  -6   7  12      165.62      125.44     18.88 o 
  -5   7  12      245.97      275.52     18.46 o 
  -4   7  12        0.58       26.99     11.52 o 
  -3   7  12      637.46      612.51     22.31 o 
  -2   7  12       20.97       19.41      9.14 o 
  -1   7  12     1771.58     1805.94     33.05 o 
   0   7  12      107.04       93.59      9.64 o 
   1   7  12      326.72      286.98     13.59 o 
   2   7  12       75.72       78.74      8.44 o 
   3   7  12       18.04       23.41      9.22 o 
   4   7  12        0.34       10.70     11.15 o 
   5   7  12        8.40       16.14     12.53 o 
   6   7  12      199.38      235.95     19.04 o 
   7   7  12      206.82      231.50     47.69 o 
   8   7  12        5.66       44.91     31.33 o 
   9   7  12       35.57       68.93     34.81 o 
 -12   8  12      113.39      101.43     29.98 o 
 -11   8  12        0.09       -0.49     13.99 o 
 -10   8  12        2.24        5.00     12.68 o 
  -9   8  12       48.85       60.88     14.89 o 
  -8   8  12       46.07       87.88     16.70 o 
  -7   8  12      119.61      111.65     16.93 o 
  -6   8  12        1.42      -13.38     13.38 o 
  -5   8  12      301.25      254.46     22.05 o 
  -4   8  12        6.02        3.38     13.04 o 
  -3   8  12        2.09       -4.92      9.39 o 
  -2   8  12     1066.29     1088.22     27.89 o 
  -1   8  12      153.86      183.70     13.71 o 
   0   8  12      149.73      120.57     11.90 o 
   1   8  12       16.68        8.72      8.34 o 
   2   8  12       13.73        2.03      7.82 o 
   3   8  12        2.99       14.37     10.89 o 
   4   8  12        0.03       11.88      8.01 o 
   5   8  12        2.33        8.48     18.98 o 
   6   8  12       22.76        9.96     12.52 o 
   7   8  12       65.33       56.74     36.90 o 
   8   8  12       12.90       35.16     30.29 o 
 -11   9  12       61.72       70.02     19.46 o 
 -10   9  12        6.39        1.17     12.85 o 
  -9   9  12       11.06       43.90     23.15 o 
  -8   9  12      536.13      506.97     29.60 o 
  -7   9  12        0.28        5.56     15.84 o 
  -6   9  12      280.73      279.40     26.34 o 
  -5   9  12        4.00       13.09     25.06 o 
  -4   9  12       82.14       69.26     16.83 o 
  -3   9  12       28.73       12.45     18.56 o 
  -2   9  12      557.49      538.02     23.78 o 
  -1   9  12       33.62       38.25     11.10 o 
   0   9  12      216.24      218.65     22.80 o 
   1   9  12       18.16       19.62     10.72 o 
   2   9  12      267.86      258.22     15.30 o 
   3   9  12       19.45       28.33      9.23 o 
   4   9  12      114.58      111.10     13.80 o 
   5   9  12      229.95      253.62     15.72 o 
   6   9  12        4.02       -2.03     12.84 o 
   7   9  12       20.82       39.05     15.56 o 
   8   9  12        0.35      -26.81     26.81 o 
 -11  10  12       89.04       47.84     25.89 o 
 -10  10  12       42.96       33.40     16.37 o 
  -9  10  12        4.16      -23.10     24.48 o 
  -8  10  12       83.07       51.77     18.29 o 
  -7  10  12        0.27        7.16     14.61 o 
  -6  10  12       58.27       36.32     17.13 o 
  -5  10  12      117.13      159.49     28.55 o 
  -4  10  12       52.25       69.11     13.20 o 
  -3  10  12        0.00       16.39     11.41 o 
  -2  10  12     1102.00     1036.99     26.92 o 
  -1  10  12      110.51      122.21     14.16 o 
   0  10  12      168.67      170.46     16.14 o 
   1  10  12      231.53      241.01     20.95 o 
   2  10  12        3.72       -0.58     12.53 o 
   3  10  12      185.47      197.65     22.96 o 
   4  10  12        3.46       18.36     10.06 o 
   5  10  12        7.15        9.32     10.47 o 
   6  10  12       69.18       44.08     11.58 o 
   7  10  12        2.83      -11.97     15.44 o 
   8  10  12       34.35       47.00     41.43 o 
 -11  11  12      248.06      231.83     43.69 o 
 -10  11  12        0.15      -14.26     50.48 o 
  -9  11  12      447.30      401.93     35.14 o 
  -8  11  12      198.47      225.60     26.69 o 
  -7  11  12        3.29       38.47     26.98 o 
  -6  11  12      322.60      308.27     28.68 o 
  -5  11  12       36.09       56.80     17.56 o 
  -4  11  12       69.01       66.30     17.19 o 
  -3  11  12      292.03      282.74     20.77 o 
  -2  11  12       17.35        6.76     12.42 o 
  -1  11  12        2.45        8.86     14.64 o 
   0  11  12       71.73       43.66     15.54 o 
   1  11  12      162.30      125.85     14.40 o 
   2  11  12      563.35      473.36     25.83 o 
   3  11  12       61.26       46.47     12.04 o 
   4  11  12       30.81       30.83     11.90 o 
   5  11  12        8.17       28.79     11.35 o 
   6  11  12       42.48       50.36     22.45 o 
   7  11  12       17.18       -4.14     33.77 o 
 -10  12  12        6.67      -15.87     18.73 o 
  -9  12  12       11.57       10.87     19.16 o 
  -8  12  12      181.27      171.14     41.77 o 
  -7  12  12       51.52       37.71     19.31 o 
  -6  12  12      176.24      145.20     30.81 o 
  -5  12  12       19.50       11.14     24.54 o 
  -4  12  12       73.32       56.84     17.42 o 
  -3  12  12       24.61       23.61     11.11 o 
  -2  12  12       97.49       90.24     15.20 o 
  -1  12  12      122.26      121.13     15.69 o 
   0  12  12       42.57       46.02     13.00 o 
   1  12  12        4.08        3.38     11.56 o 
   2  12  12        8.49       17.24     11.93 o 
   3  12  12       47.72       30.35     12.49 o 
   4  12  12       18.07       14.13     11.56 o 
   5  12  12       29.85       34.52     12.48 o 
   6  12  12        1.60        6.55     12.49 o 
   7  12  12       12.11        4.96     18.76 o 
 -10  13  12      255.80      180.14     31.47 o 
  -9  13  12      683.51      783.90     44.91 o 
  -8  13  12      131.79      119.93     24.88 o 
  -7  13  12       18.80       -8.77     19.15 o 
  -6  13  12      335.35      396.39     30.99 o 
  -5  13  12        0.60       -1.42     23.15 o 
  -4  13  12       22.57       15.69     13.54 o 
  -3  13  12       43.08       24.74     11.95 o 
  -2  13  12       41.66       60.41     13.49 o 
  -1  13  12       52.15       68.59     15.36 o 
   0  13  12        5.34       13.06     12.45 o 
   1  13  12        9.41        1.63     11.72 o 
   2  13  12       88.41      100.40     23.43 o 
   3  13  12        0.91        2.27     20.80 o 
   4  13  12       54.85       59.54     17.56 o 
   5  13  12       22.53       19.67     20.14 o 
   6  13  12       97.95       95.45     16.05 o 
  -9  14  12       49.73       31.34     25.81 o 
  -8  14  12        9.41       -5.83     28.72 o 
  -7  14  12       91.23       80.25     34.99 o 
  -6  14  12      121.48       72.07     26.28 o 
  -5  14  12       61.71       57.96     21.76 o 
  -4  14  12      100.33       86.91     17.18 o 
  -3  14  12       79.36       90.99     15.97 o 
  -2  14  12       23.10       15.47     13.06 o 
  -1  14  12       61.82       52.53     14.78 o 
   0  14  12        0.41       -1.63     11.83 o 
   1  14  12      323.64      390.60     23.87 o 
   2  14  12       81.69       73.82     14.65 o 
   3  14  12       95.35      127.53     22.95 o 
   4  14  12        0.80       -0.24     17.42 o 
   5  14  12        0.66       -2.07     12.42 o 
   6  14  12        6.77      -11.92     11.92 o 
  -8  15  12       12.15       17.17     21.56 o 
  -7  15  12       17.00       -3.37     18.83 o 
  -6  15  12        4.86       47.08     18.82 o 
  -5  15  12       46.02       34.42     15.17 o 
  -4  15  12        2.53        1.68     12.54 o 
  -3  15  12       41.06       32.65     14.96 o 
  -2  15  12        0.03        5.47     23.08 o 
  -1  15  12      411.88      404.31     25.96 o 
   0  15  12        1.75       -4.68     25.97 o 
   1  15  12        5.15       14.31     14.35 o 
   2  15  12      118.60      141.64     19.06 o 
   3  15  12       39.71       16.30     13.84 o 
   4  15  12       18.54       20.59     15.70 o 
   5  15  12       13.85       -5.55     14.97 o 
  -7  16  12        9.20       -2.96     18.46 o 
  -6  16  12       14.55       34.09     20.86 o 
  -5  16  12        9.28        3.84     13.20 o 
  -4  16  12        8.73        5.77     16.58 o 
  -3  16  12       10.46       -6.14     15.78 o 
  -2  16  12       42.26       42.31     16.93 o 
  -1  16  12       46.49       54.31     15.81 o 
   0  16  12      179.09      169.56     20.68 o 
   1  16  12       88.78      138.54     31.02 o 
   2  16  12       51.58       61.03     15.57 o 
   3  16  12       12.14        7.62     13.60 o 
   4  16  12       42.88       70.80     17.27 o 
  -6  17  12        4.69        5.14     19.84 o 
  -5  17  12        9.71       19.98     24.54 o 
  -4  17  12      193.13      249.65     23.71 o 
  -3  17  12        1.38      -12.91     12.91 o 
  -2  17  12        1.32       -0.13     15.89 o 
  -1  17  12      153.47      196.74     43.58 o 
   0  17  12      258.65      311.20     29.78 o 
   1  17  12       11.86       11.97     14.83 o 
   2  17  12       15.68       10.17     15.67 o 
   3  17  12      131.74      131.47     19.66 o 
  -4  18  12      298.23      329.72     36.67 o 
  -3  18  12       31.09       18.72     19.10 o 
  -2  18  12       52.84       61.13     17.44 o 
  -1  18  12        6.64       -7.00     16.98 o 
   0  18  12        1.99       22.52     16.16 o 
   1  18  12       20.89       -3.73     22.10 o 
 -12   1  13      187.79      172.49     27.05 o 
 -11   1  13      202.49      197.89     18.14 o 
 -10   1  13      141.70      132.57     16.66 o 
  -9   1  13       34.23       48.56     12.51 o 
  -8   1  13        0.34       15.17     11.03 o 
  -7   1  13       76.34       70.15     12.46 o 
  -6   1  13      258.30      234.78     15.61 o 
  -5   1  13       18.66       26.79     11.41 o 
  -4   1  13      297.30      300.45     15.53 o 
  -3   1  13      333.82      323.84     15.63 o 
  -2   1  13      268.77      301.11     13.89 o 
  -1   1  13      452.23      422.93     14.78 o 
   0   1  13      308.24      292.55     12.43 o 
   1   1  13       53.33       35.90     17.79 o 
   2   1  13      487.05      479.02     51.87 o 
   3   1  13      434.40      387.12     35.68 o 
   4   1  13       45.64       22.85     13.56 o 
   5   1  13      103.50      122.98     17.91 o 
   6   1  13       60.23       70.87     22.47 o 
   7   1  13       19.65       13.78     17.25 o 
   8   1  13        0.33       22.46     30.29 o 
   9   1  13      150.67      117.32     38.64 o 
 -12   2  13       92.72      115.59     26.61 o 
 -11   2  13       32.80       18.88     14.63 o 
 -10   2  13      312.46      339.13     25.98 o 
  -9   2  13       11.73        5.34     17.74 o 
  -8   2  13       37.56       39.22     11.68 o 
  -7   2  13       24.55       27.90     13.57 o 
  -6   2  13      110.81      102.14     12.44 o 
  -5   2  13      245.45      241.03     17.70 o 
  -4   2  13      209.32      201.80     13.56 o 
  -3   2  13        5.30       -4.16      9.06 o 
  -2   2  13        1.79        8.92      7.36 o 
  -1   2  13       40.79       49.06      9.11 o 
   0   2  13     2642.87     2618.55     43.82 o 
   1   2  13        4.53        4.89     14.86 o 
   2   2  13      204.08      282.96     27.46 o 
   3   2  13       35.21       19.53     17.93 o 
   4   2  13       96.35      118.31     43.86 o 
   5   2  13        0.11       -9.71     15.90 o 
   6   2  13       42.23       56.58     21.31 o 
   7   2  13       90.94       94.46     22.28 o 
   8   2  13      145.58      199.47     42.82 o 
   9   2  13        5.97        3.13     32.03 o 
 -12   3  13       82.29      114.35     26.81 o 
 -11   3  13      322.53      341.11     34.64 o 
 -10   3  13      251.44      263.42     20.65 o 
  -9   3  13      142.44      141.85     16.27 o 
  -8   3  13       21.21       38.91     12.65 o 
  -7   3  13      369.61      378.50     20.19 o 
  -6   3  13      143.79      107.73     13.11 o 
  -5   3  13       69.39       67.30     12.48 o 
  -4   3  13       86.18       96.14     12.98 o 
  -3   3  13       86.94       72.25     17.11 o 
  -2   3  13      307.89      298.64     16.02 o 
  -1   3  13      136.03      137.82      9.99 o 
   0   3  13      138.28      128.03     10.48 o 
   1   3  13       72.67       83.00     18.53 o 
   2   3  13      209.02      219.67     26.63 o 
   3   3  13       37.69       48.78     16.16 o 
   4   3  13        1.78      -12.79     12.79 o 
   5   3  13      280.46      258.58     25.84 o 
   6   3  13       27.06       64.40     29.24 o 
   7   3  13      419.87      378.75     50.48 o 
   8   3  13        4.66       57.44     34.81 o 
   9   3  13        1.85        2.44     32.72 o 
 -12   4  13       55.79       23.65     24.85 o 
 -11   4  13        0.00      -13.55     13.55 o 
 -10   4  13       31.20       12.69     13.95 o 
  -9   4  13       87.28       74.06     15.68 o 
  -8   4  13       20.68        6.98     11.53 o 
  -7   4  13       39.52       54.85     11.59 o 
  -6   4  13        1.94        6.60     14.94 o 
  -5   4  13       44.18       58.31     13.02 o 
  -4   4  13     1419.08     1300.71     33.62 o 
  -3   4  13      360.08      342.91     18.30 o 
  -2   4  13       12.23       -1.21      8.49 o 
  -1   4  13      140.74      136.63     12.21 o 
   0   4  13      176.91      180.93     11.03 o 
   1   4  13      438.60      421.11     15.29 o 
   2   4  13       87.90      110.29     19.37 o 
   3   4  13        6.99        3.59     39.16 o 
   4   4  13      287.72      303.22     26.06 o 
   5   4  13       17.16       16.24     14.81 o 
   6   4  13       64.75       54.31     33.07 o 
   7   4  13        0.65       -9.40     23.67 o 
   8   4  13       57.02       22.98     33.07 o 
 -12   5  13        1.09      -16.64     20.83 o 
 -11   5  13        1.16       -3.04     15.56 o 
 -10   5  13      170.75      226.05     22.01 o 
  -9   5  13       70.68       85.57     15.85 o 
  -8   5  13      172.78      175.42     16.94 o 
  -7   5  13       10.39       -4.65     14.06 o 
  -6   5  13       50.01       29.52     13.30 o 
  -5   5  13      143.05      139.02     15.04 o 
  -4   5  13       18.15        2.50      9.63 o 
  -3   5  13      571.86      555.02     21.99 o 
  -2   5  13     2107.02     2025.60     51.11 o 
  -1   5  13        8.35       -2.52      7.94 o 
   0   5  13       40.77       37.71      7.23 o 
   1   5  13        9.04       -0.87     10.85 o 
   2   5  13      358.73      358.56     14.36 o 
   3   5  13        7.39       22.02     14.42 o 
   4   5  13      110.75      143.33     50.65 o 
   5   5  13        8.36       -8.01     24.37 o 
   6   5  13       61.50       75.54     31.68 o 
   7   5  13       50.91       28.89     29.59 o 
   8   5  13      211.96      253.08     45.60 o 
 -12   6  13        0.61      -15.34     24.96 o 
 -11   6  13       89.37       67.18     25.19 o 
 -10   6  13        8.66       34.51     25.69 o 
  -9   6  13       23.04       12.94     29.11 o 
  -8   6  13       75.61       62.98     14.55 o 
  -7   6  13       36.12       24.90     14.07 o 
  -6   6  13        9.03       12.09     11.01 o 
  -5   6  13        0.09        5.80     12.12 o 
  -4   6  13      485.12      424.46     21.85 o 
  -3   6  13       56.32       62.07     11.83 o 
  -2   6  13      617.36      638.46     20.63 o 
  -1   6  13        9.72       -0.86      6.81 o 
   0   6  13      251.75      247.43     13.06 o 
   1   6  13      131.57      122.56      9.01 o 
   2   6  13        0.79        3.46      7.97 o 
   3   6  13       73.11       71.51      9.22 o 
   4   6  13       20.54       50.90     19.06 o 
   5   6  13        0.59      -22.63     22.98 o 
   6   6  13       75.14       84.24     33.42 o 
   7   6  13       17.49       25.41     30.29 o 
   8   6  13        3.73      -33.42     33.42 o 
 -12   7  13      117.61       87.45     27.31 o 
 -11   7  13       16.81       16.32     21.33 o 
 -10   7  13        2.12       18.64     15.81 o 
  -9   7  13        0.06       24.85     22.53 o 
  -8   7  13       74.96       28.47     33.25 o 
  -7   7  13      277.70      259.73     29.42 o 
  -6   7  13       70.35       74.35     17.10 o 
  -5   7  13       88.33       84.49     19.64 o 
  -4   7  13       41.01       85.52     12.96 o 
  -3   7  13      143.08      159.65     14.28 o 
  -2   7  13      107.29      101.91     11.66 o 
  -1   7  13      811.77      777.41     33.21 o 
   0   7  13      164.86      148.71     11.30 o 
   1   7  13      321.07      316.67     13.95 o 
   2   7  13       34.95       40.12      7.35 o 
   3   7  13       72.28       59.83     11.48 o 
   4   7  13      995.82      907.56     93.64 o 
   5   7  13       76.72       74.50     32.72 o 
   6   7  13       20.70       33.07     30.98 o 
   7   7  13      165.34      193.55     46.30 o 
   8   7  13      275.39      246.47     46.30 o 
 -11   8  13        1.98      -29.24     29.24 o 
 -10   8  13        5.20       -3.52     13.56 o 
  -9   8  13      101.73       89.66     43.86 o 
  -8   8  13        4.80       -7.33     22.28 o 
  -7   8  13       32.63       47.35     17.81 o 
  -6   8  13        0.01      -10.90     15.14 o 
  -5   8  13       34.81       45.01     14.14 o 
  -4   8  13        2.79       -3.24     11.54 o 
  -3   8  13       20.18       19.11     10.16 o 
  -2   8  13      542.08      501.41     20.22 o 
  -1   8  13       50.09       55.90     10.35 o 
   0   8  13      403.69      375.51     17.02 o 
   1   8  13      492.94      492.49     27.23 o 
   2   8  13        0.00       -0.50      7.09 o 
   3   8  13      689.11      735.37     24.66 o 
   4   8  13       13.86       16.34     11.79 o 
   5   8  13      132.21      154.22     38.29 o 
   6   8  13      107.55      114.53     38.64 o 
   7   8  13        1.76       -5.22     35.51 o 
 -11   9  13        1.53       -2.01     21.58 o 
 -10   9  13        2.13        1.64     14.23 o 
  -9   9  13       27.96       35.84     18.83 o 
  -8   9  13       93.00      116.78     22.86 o 
  -7   9  13      146.09      148.31     21.91 o 
  -6   9  13        5.33        1.88     13.65 o 
  -5   9  13       10.95      -13.52     19.15 o 
  -4   9  13        5.60       -9.37     17.75 o 
  -3   9  13       26.91       33.06     12.75 o 
  -2   9  13       56.13       67.04     14.17 o 
  -1   9  13      106.39       91.22     12.76 o 
   0   9  13      198.88      163.12     14.00 o 
   1   9  13       38.64       30.47      9.84 o 
   2   9  13       20.57       28.84      9.88 o 
   3   9  13       27.56       29.01      9.28 o 
   4   9  13       25.95       24.17     19.67 o 
   5   9  13       25.83       21.96     13.45 o 
   6   9  13      101.39      145.17     40.38 o 
   7   9  13       40.12       39.34     39.69 o 
 -10  10  13       10.86        3.52     20.46 o 
  -9  10  13      163.66      134.30     24.25 o 
  -8  10  13        1.58       15.29     16.58 o 
  -7  10  13        4.00        2.66     16.39 o 
  -6  10  13       10.60       28.14     37.25 o 
  -5  10  13        6.38        2.73     12.74 o 
  -4  10  13        2.63      -12.62     12.62 o 
  -3  10  13      391.84      362.00     28.15 o 
  -2  10  13      207.21      186.90     14.01 o 
  -1  10  13      362.01      412.95     21.76 o 
   0  10  13      439.05      411.41     21.68 o 
   1  10  13      721.76      686.35     27.78 o 
   2  10  13        0.00       -6.86      8.85 o 
   3  10  13      246.21      218.83     25.80 o 
   4  10  13        4.95        6.30      9.91 o 
   5  10  13       52.80       14.58     18.62 o 
   6  10  13       23.56        3.13     30.63 o 
   7  10  13        0.06      -12.88     36.55 o 
 -10  11  13        1.53      -15.14     25.24 o 
  -9  11  13        1.66       37.51     23.37 o 
  -8  11  13      671.77      746.35     40.74 o 
  -7  11  13        0.31       -0.69     16.89 o 
  -6  11  13       13.84       42.52     26.46 o 
  -5  11  13      101.29      126.78     19.08 o 
  -4  11  13       12.54       20.18     13.23 o 
  -3  11  13        1.35        4.62     12.35 o 
  -2  11  13       11.33       18.99     12.27 o 
  -1  11  13        0.00      -11.25     11.58 o 
   0  11  13      274.99      274.04     33.25 o 
   1  11  13        3.67       -4.57     11.11 o 
   2  11  13        6.83       -4.19     10.61 o 
   3  11  13        0.49        8.15     10.78 o 
   4  11  13       27.38       20.51     11.40 o 
   5  11  13       84.91       64.43     20.19 o 
   6  11  13      133.22      183.40     26.63 o 
 -10  12  13        2.73      -25.76     25.76 o 
  -9  12  13      427.66      425.85     35.74 o 
  -8  12  13       12.37       35.78     22.86 o 
  -7  12  13        6.97        8.96     16.83 o 
  -6  12  13        0.17        2.46     16.60 o 
  -5  12  13        1.67        4.37     22.45 o 
  -4  12  13       89.02       83.30     16.97 o 
  -3  12  13      367.18      349.34     19.55 o 
  -2  12  13      394.19      410.59     23.27 o 
  -1  12  13       20.20       12.95     12.42 o 
   0  12  13       35.48       29.98     12.33 o 
   1  12  13        1.88        7.56     12.29 o 
   2  12  13        0.23       -4.71     10.28 o 
   3  12  13       10.28       27.44     14.10 o 
   4  12  13      104.78      138.26     15.23 o 
   5  12  13        2.74       24.62     15.89 o 
   6  12  13      112.14      139.86     22.01 o 
  -9  13  13       32.07       66.25     26.53 o 
  -8  13  13       18.07       11.83     22.63 o 
  -7  13  13       23.29        2.61     21.58 o 
  -6  13  13       59.66       34.68     35.86 o 
  -5  13  13        2.31        8.63     29.94 o 
  -4  13  13       39.96       42.83     22.66 o 
  -3  13  13        9.75        0.29     13.39 o 
  -2  13  13      212.94      203.48     21.46 o 
  -1  13  13       13.13      -13.10     13.10 o 
   0  13  13      475.34      463.36     25.33 o 
   1  13  13       16.89       31.01     12.79 o 
   2  13  13       15.52       15.96     12.49 o 
   3  13  13       67.69       58.67     14.11 o 
   4  13  13       58.93       62.58     14.27 o 
   5  13  13      412.35      480.50     46.96 o 
  -8  14  13      120.74       85.23     29.76 o 
  -7  14  13       21.17       24.33     18.80 o 
  -6  14  13        1.51        5.75     17.64 o 
  -5  14  13        1.77       -2.43     18.83 o 
  -4  14  13      103.21      106.45     15.71 o 
  -3  14  13        4.25       -7.99     12.69 o 
  -2  14  13      105.51      120.89     17.66 o 
  -1  14  13       35.15       43.90     15.93 o 
   0  14  13       16.55        2.14     14.26 o 
   1  14  13       19.56        0.49     13.08 o 
   2  14  13       24.69       20.29     13.44 o 
   3  14  13        9.36        4.29     13.62 o 
   4  14  13       68.76       69.73     16.00 o 
  -7  15  13       79.61      113.13     33.77 o 
  -6  15  13        0.47       -4.92     16.33 o 
  -5  15  13        2.66       23.10     14.82 o 
  -4  15  13       28.30      -14.11     14.11 o 
  -3  15  13       25.20       40.90     23.75 o 
  -2  15  13        1.59        7.59     15.36 o 
  -1  15  13        7.15      -11.95     11.95 o 
   0  15  13       83.09       84.16     16.70 o 
   1  15  13        7.06       16.14     14.11 o 
   2  15  13        1.74       16.65     14.07 o 
   3  15  13      130.08      168.65     29.17 o 
   4  15  13       16.67       28.71     19.29 o 
  -6  16  13        9.56        7.40     14.85 o 
  -5  16  13        0.08       22.42     14.53 o 
  -4  16  13       51.47       75.20     18.60 o 
  -3  16  13       13.20       19.40     16.71 o 
  -2  16  13       28.67       -2.49     18.64 o 
  -1  16  13       15.58       -5.22     15.50 o 
   0  16  13        5.70       -3.96     16.22 o 
   1  16  13       37.76       26.98     15.51 o 
   2  16  13        0.79      -11.85     13.62 o 
  -5  17  13       17.58       -0.88     19.03 o 
  -4  17  13      132.73      113.46     21.71 o 
  -3  17  13      208.83      226.64     22.96 o 
  -2  17  13       46.76       41.53     18.40 o 
  -1  17  13       20.43       11.93     20.70 o 
   0  17  13        8.62       32.36     15.49 o 
   1  17  13        2.68       -9.11     15.76 o 
 -12   0  14       33.83        1.41     25.93 o 
 -10   0  14      533.03      496.80     41.43 o 
  -8   0  14      155.13      192.84     25.54 o 
  -6   0  14     1361.72     1415.45     76.59 o 
  -4   0  14       11.11       22.77     14.38 o 
  -2   0  14       20.23       30.62     11.04 o 
   0   0  14     1562.41     1459.31     72.06 o 
   2   0  14       35.48       24.02     24.72 o 
   4   0  14      452.86      419.65     30.98 o 
   6   0  14      756.30      723.74     64.40 o 
   8   0  14      684.43      649.24     61.97 o 
 -12   1  14      182.48      161.80     28.42 o 
 -11   1  14      303.42      286.14     27.54 o 
 -10   1  14      245.36      275.61     20.37 o 
  -9   1  14      147.33      199.56     21.35 o 
  -8   1  14       59.24       60.26     13.79 o 
  -7   1  14      178.64      155.18     15.39 o 
  -6   1  14      621.03      669.55     25.13 o 
  -5   1  14      145.04      175.54     17.13 o 
  -4   1  14      609.62      604.03     32.41 o 
  -3   1  14      278.74      285.15     14.45 o 
  -2   1  14      826.20      837.62     21.14 o 
  -1   1  14     1301.70     1317.84     25.69 o 
   0   1  14       70.55       37.94     24.02 o 
   1   1  14       60.08       28.55     22.63 o 
   2   1  14        0.01      -11.49     13.51 o 
   3   1  14       79.48       76.72     19.87 o 
   4   1  14       17.49       26.92     19.90 o 
   5   1  14       60.01       64.57     13.64 o 
   6   1  14       32.17       41.16     19.93 o 
   7   1  14       93.63       81.86     24.72 o 
   8   1  14       42.87       33.77     34.81 o 
 -12   2  14       22.38       39.46     22.90 o 
 -11   2  14       76.86       76.33     16.58 o 
 -10   2  14       61.06       74.71     15.12 o 
  -9   2  14       14.22       -3.25     12.46 o 
  -8   2  14       83.59       72.89     13.45 o 
  -7   2  14        1.62      -10.45     10.80 o 
  -6   2  14      669.53      693.18     26.38 o 
  -5   2  14      786.56      766.76     24.65 o 
  -4   2  14      317.75      313.05     16.52 o 
  -3   2  14      515.00      557.92     21.14 o 
  -2   2  14        7.00       12.97      8.37 o 
  -1   2  14        3.82       12.37      6.61 o 
   0   2  14      120.03      127.67     12.36 o 
   1   2  14      803.94      758.73     39.38 o 
   2   2  14       74.74       48.54     36.73 o 
   3   2  14       94.35       90.68     20.24 o 
   4   2  14      204.71      250.57     41.25 o 
   5   2  14        0.00        7.31     25.06 o 
   6   2  14       58.26        0.70     26.46 o 
   7   2  14      247.93      276.06     45.95 o 
   8   2  14       59.15       58.48     37.25 o 
 -12   3  14       25.06       37.40     21.51 o 
 -11   3  14      402.44      437.39     56.57 o 
 -10   3  14        0.41      -12.56     12.56 o 
  -9   3  14      489.08      495.05     24.57 o 
  -8   3  14        0.85       -8.80     10.68 o 
  -7   3  14      512.44      548.54     25.78 o 
  -6   3  14      271.28      299.98     17.66 o 
  -5   3  14      585.61      607.54     23.19 o 
  -4   3  14       50.76       51.35     12.09 o 
  -3   3  14        0.96       -8.05      8.46 o 
  -2   3  14       70.00       57.16      9.59 o 
  -1   3  14      429.23      406.53     15.39 o 
   0   3  14      224.33      231.90     18.37 o 
   1   3  14      287.64      242.56     25.79 o 
   2   3  14       17.68       27.38     16.06 o 
   3   3  14       37.37       11.84     17.48 o 
   4   3  14      182.39      173.92     25.41 o 
   5   3  14      223.57      246.12     40.73 o 
   6   3  14        4.90       13.23     26.11 o 
   7   3  14       84.47      104.78     38.64 o 
   8   3  14       51.13       84.59     38.29 o 
 -12   4  14       15.97        8.77     24.72 o 
 -11   4  14      151.87      141.36     19.38 o 
 -10   4  14      141.25      100.92     18.09 o 
  -9   4  14       17.30       24.07     13.98 o 
  -8   4  14      151.30      143.22     16.28 o 
  -7   4  14      127.12      144.40     16.88 o 
  -6   4  14       10.33       17.75     11.26 o 
  -5   4  14      636.87      635.89     26.97 o 
  -4   4  14        7.28        5.58     10.86 o 
  -3   4  14       26.38        6.27     13.29 o 
  -2   4  14       60.29       76.17     13.52 o 
  -1   4  14      204.44      205.30     12.23 o 
   0   4  14       78.05       73.69      6.73 o 
   1   4  14       98.76      102.40     20.75 o 
   2   4  14       10.10       21.18     17.72 o 
   3   4  14        0.08       -6.27     16.49 o 
   4   4  14       21.14       17.34     38.12 o 
   5   4  14       47.95       31.33     28.20 o 
   6   4  14        0.41       -0.35     32.72 o 
   7   4  14      160.66      265.96     48.74 o 
   8   4  14      161.45      151.43     43.86 o 
 -11   5  14       22.01       -0.25     15.57 o 
 -10   5  14        1.07       -3.33     17.44 o 
  -9   5  14      130.53      121.11     18.99 o 
  -8   5  14        7.56        7.75     12.97 o 
  -7   5  14        1.08        5.87     16.03 o 
  -6   5  14        9.64        9.75     11.73 o 
  -5   5  14        1.69       -5.17     10.52 o 
  -4   5  14        4.85       11.83     11.36 o 
  -3   5  14       70.05       53.18     12.29 o 
  -2   5  14        4.95        9.08      9.61 o 
  -1   5  14      212.86      209.84     10.40 o 
   0   5  14      163.62      191.59     10.62 o 
   1   5  14      144.60      149.19     11.44 o 
   2   5  14      471.19      502.03     33.75 o 
   3   5  14        3.61       -3.09     15.47 o 
   4   5  14      150.51      162.53     23.54 o 
   5   5  14       11.12        0.70     32.38 o 
   6   5  14        0.37        2.09     33.42 o 
   7   5  14       43.95       16.01     30.98 o 
 -11   6  14       38.33       32.83     18.61 o 
 -10   6  14       12.08       30.17     15.47 o 
  -9   6  14        0.15       19.04     16.59 o 
  -8   6  14       20.69       40.94     14.51 o 
  -7   6  14       59.95       68.32     16.12 o 
  -6   6  14        2.40        5.49     13.05 o 
  -5   6  14      455.24      480.55     24.14 o 
  -4   6  14      439.87      460.02     22.54 o 
  -3   6  14        1.11       -9.53     13.92 o 
  -2   6  14      555.99      561.52     25.35 o 
  -1   6  14       70.34       70.24     11.81 o 
   0   6  14       22.12       30.99      7.73 o 
   1   6  14        8.55        9.20      8.56 o 
   2   6  14       30.38       24.16     17.87 o 
   3   6  14      174.52      190.36     24.59 o 
   4   6  14       25.65       26.63     26.28 o 
   5   6  14        9.31       39.69     30.98 o 
   6   6  14        1.26       50.48     32.03 o 
   7   6  14        1.29       -5.92     26.81 o 
 -11   7  14       15.79       58.98     21.51 o 
 -10   7  14        0.00        9.09     15.01 o 
  -9   7  14       39.75       43.66     15.93 o 
  -8   7  14       50.68       60.27     20.43 o 
  -7   7  14        4.16       -5.29     16.49 o 
  -6   7  14       39.70       14.73     12.03 o 
  -5   7  14       57.57       63.20     14.30 o 
  -4   7  14      262.53      257.56     19.09 o 
  -3   7  14      733.16      794.37     30.84 o 
  -2   7  14      181.36      198.63     14.35 o 
  -1   7  14       31.65       42.85     10.36 o 
   0   7  14      646.89      718.75     28.34 o 
   1   7  14       23.72       22.65      7.99 o 
   2   7  14      164.53      154.87     13.31 o 
   3   7  14        0.00       11.53     21.76 o 
   4   7  14        0.25       12.18     27.15 o 
   5   7  14        1.92      -11.14     26.81 o 
   6   7  14       37.55       35.51     30.98 o 
   7   7  14        3.53        4.18     37.94 o 
 -11   8  14      148.14      165.73     28.50 o 
 -10   8  14       79.74       64.63     17.21 o 
  -9   8  14        3.04      -12.32     12.32 o 
  -8   8  14       68.49       32.99     17.97 o 
  -7   8  14       11.07        2.83     24.37 o 
  -6   8  14       99.78      104.02     17.83 o 
  -5   8  14      165.45      134.21     44.04 o 
  -4   8  14      362.01      316.78     20.68 o 
  -3   8  14      176.75      144.52     15.69 o 
  -2   8  14        1.42        3.27      9.66 o 
  -1   8  14      189.10      192.27     13.84 o 
   0   8  14      198.88      220.64     15.86 o 
   1   8  14       21.80       18.80      8.03 o 
   2   8  14      471.09      432.58     29.10 o 
   3   8  14       11.54       26.81     29.24 o 
   4   8  14        5.38        0.00     27.50 o 
   5   8  14       78.66       77.63     39.34 o 
   6   8  14      124.87      180.33     43.51 o 
   7   8  14       65.60       57.79     42.12 o 
 -10   9  14        8.57       21.66     15.24 o 
  -9   9  14      126.81       96.59     21.95 o 
  -8   9  14       36.55       52.93     22.45 o 
  -7   9  14        2.20       -6.23     15.72 o 
  -6   9  14       26.07       32.22     16.31 o 
  -5   9  14      130.23      119.17     20.22 o 
  -4   9  14      116.59       62.55     16.49 o 
  -3   9  14       16.55       15.55     10.60 o 
  -2   9  14      281.38      255.87     15.57 o 
  -1   9  14        2.83       13.39     11.17 o 
   0   9  14       84.36       54.19     11.82 o 
   1   9  14      171.78      158.98     13.75 o 
   2   9  14        1.06       -1.38     10.42 o 
   3   9  14      113.39      101.98     25.24 o 
   4   9  14       22.87       71.02     32.72 o 
   5   9  14        7.95       28.55     36.55 o 
   6   9  14      113.25      141.68     41.43 o 
 -10  10  14      158.53      183.13     23.93 o 
  -9  10  14       43.74       36.57     19.44 o 
  -8  10  14       33.33        6.77     24.89 o 
  -7  10  14      165.74      198.85     39.34 o 
  -6  10  14       71.52       74.09     19.06 o 
  -5  10  14       53.82        7.89     15.30 o 
  -4  10  14      348.64      341.72     26.32 o 
  -3  10  14        1.79       12.58     12.48 o 
  -2  10  14      575.71      550.06     29.94 o 
  -1  10  14       33.37       13.16     10.60 o 
   0  10  14      446.87      376.04     25.99 o 
   1  10  14        6.02       28.22     10.08 o 
   2  10  14       58.74       62.87     22.45 o 
   3  10  14       98.58       93.55     16.37 o 
   4  10  14       89.99       43.51     31.68 o 
   5  10  14        5.73       22.63     30.29 o 
   6  10  14       24.46        1.39     31.68 o 
  -9  11  14       18.55       26.93     22.55 o 
  -8  11  14      155.50      134.08     23.35 o 
  -7  11  14       31.86       69.79     19.84 o 
  -6  11  14        7.83       14.81     16.31 o 
  -5  11  14       18.74       11.45     15.64 o 
  -4  11  14      171.95      167.60     21.90 o 
  -3  11  14       86.70      106.90     13.85 o 
  -2  11  14       49.83       63.22     14.06 o 
  -1  11  14       26.19       18.17     14.10 o 
   0  11  14       98.15       95.16     14.84 o 
   1  11  14      165.65      153.60     15.37 o 
   2  11  14      185.80      229.73     16.84 o 
   3  11  14       50.28       23.91     15.67 o 
   4  11  14        3.55       -2.59     13.81 o 
   5  11  14      160.50      181.72     43.86 o 
  -9  12  14      189.20      239.10     40.56 o 
  -8  12  14        0.07        1.51     21.02 o 
  -7  12  14      193.92      190.83     24.83 o 
  -6  12  14       12.01      -17.02     17.83 o 
  -5  12  14       20.56        7.95     14.61 o 
  -4  12  14        2.14       34.20     17.35 o 
  -3  12  14       13.84        5.20     11.54 o 
  -2  12  14      188.54      198.31     18.63 o 
  -1  12  14        0.26       -6.69     12.02 o 
   0  12  14       10.36       14.97     12.25 o 
   1  12  14       23.20        4.99     15.37 o 
   2  12  14       70.33       89.47     14.26 o 
   3  12  14        1.90      -10.99     10.99 o 
   4  12  14       61.03       56.34     18.03 o 
   5  12  14      222.88      244.03     49.08 o 
  -8  13  14      202.26      196.15     49.43 o 
  -7  13  14        1.39       -8.58     19.65 o 
  -6  13  14       43.11       44.92     17.95 o 
  -5  13  14       13.13       19.24     18.57 o 
  -4  13  14        6.46        1.43     11.48 o 
  -3  13  14       96.30      119.59     17.61 o 
  -2  13  14        6.25      -13.55     13.55 o 
  -1  13  14       31.62       25.44     13.46 o 
   0  13  14      148.55      144.20     17.05 o 
   1  13  14       65.05       71.29     39.61 o 
   2  13  14        0.61       14.16     13.42 o 
   3  13  14      113.86      144.15     16.97 o 
   4  13  14      299.83      331.00     28.93 o 
  -7  14  14      169.99      198.48     26.50 o 
  -6  14  14       67.73       -2.30     48.21 o 
  -5  14  14       26.19       36.80     15.98 o 
  -4  14  14       13.05        6.30     12.69 o 
  -3  14  14       73.24       55.62     16.68 o 
  -2  14  14        2.54      -13.71     13.71 o 
  -1  14  14       12.09      -11.05     11.05 o 
   0  14  14       17.96        8.32     18.86 o 
   1  14  14       41.83       47.99     18.04 o 
   2  14  14      295.99      363.07     29.46 o 
   3  14  14       31.28       32.02     14.25 o 
  -6  15  14       44.73       15.61     37.07 o 
  -5  15  14        1.45       10.54     14.77 o 
  -4  15  14       33.74       -5.97     14.59 o 
  -3  15  14        1.67       12.38     27.12 o 
  -2  15  14       53.10       52.63     16.37 o 
  -1  15  14        1.86      -13.37     13.74 o 
   0  15  14        0.09      -12.71     12.71 o 
   1  15  14        2.49       -1.59     13.88 o 
   2  15  14      154.44      174.52     18.85 o 
  -4  16  14       13.63        5.12     15.87 o 
  -3  16  14       39.95       30.67     26.76 o 
  -2  16  14       51.37       45.59     15.95 o 
  -1  16  14        6.19       17.87     15.73 o 
   0  16  14       37.39       87.82     18.31 o 
 -11   1  15      234.26      225.61     20.66 o 
 -10   1  15        1.90      -13.07     13.07 o 
  -9   1  15       22.68       15.97     13.34 o 
  -8   1  15      131.23      158.86     16.52 o 
  -7   1  15       46.86       60.85     18.49 o 
  -6   1  15        4.32       -7.68     13.97 o 
  -5   1  15        7.31       17.30     10.90 o 
  -4   1  15      113.96      116.90     12.45 o 
  -3   1  15      689.65      706.76     21.48 o 
  -2   1  15      106.39      117.66      9.77 o 
  -1   1  15      213.96      199.08     10.02 o 
   0   1  15        7.73       78.76     21.73 o 
   1   1  15       13.15       -5.26     15.26 o 
   2   1  15      128.27      113.48     21.62 o 
   3   1  15      246.27      304.41     23.51 o 
   4   1  15       16.22       15.42     14.49 o 
   5   1  15       35.96       11.49     33.07 o 
   6   1  15      111.23       79.72     32.72 o 
   7   1  15       74.83      112.79     40.03 o 
 -11   2  15      115.16      118.18     21.26 o 
 -10   2  15      253.93      263.65     20.72 o 
  -9   2  15       68.11       82.78     14.72 o 
  -8   2  15       21.87       17.04     12.08 o 
  -7   2  15       46.61       20.56     12.12 o 
  -6   2  15       17.28       20.33     11.70 o 
  -5   2  15       11.22        1.08     10.27 o 
  -4   2  15        2.95        4.83      9.22 o 
  -3   2  15        0.00       -3.93     10.38 o 
  -2   2  15       31.03       43.48      8.13 o 
  -1   2  15       62.64       44.13      9.99 o 
   0   2  15       16.88      -19.15     26.46 o 
   1   2  15      100.88      149.34     34.81 o 
   2   2  15       71.49       96.77     20.81 o 
   3   2  15       23.80       17.71     30.11 o 
   4   2  15      361.15      302.29     31.18 o 
   5   2  15      145.87      156.31     41.77 o 
   6   2  15      214.17      255.17     47.34 o 
   7   2  15       14.47       27.50     30.29 o 
 -11   3  15        7.60       17.80     15.05 o 
 -10   3  15      312.69      298.26     21.71 o 
  -9   3  15        4.84        4.87     12.97 o 
  -8   3  15      448.36      419.55     23.09 o 
  -7   3  15       18.66       16.90     11.21 o 
  -6   3  15       19.23       20.91     11.07 o 
  -5   3  15        2.57        8.86     10.64 o 
  -4   3  15       49.75       51.53     11.05 o 
  -3   3  15       25.29       34.71     10.56 o 
  -2   3  15      147.94      166.00     13.69 o 
  -1   3  15       59.71       62.00      8.13 o 
   0   3  15      138.25      178.93     32.72 o 
   1   3  15      110.18      132.76     36.20 o 
   2   3  15      118.34      128.82     29.24 o 
   3   3  15       76.44       49.76     18.98 o 
   4   3  15      384.13      434.33     33.05 o 
   5   3  15        1.28      -23.67     32.03 o 
   6   3  15      359.49      340.11     48.74 o 
   7   3  15        1.01        4.18     33.77 o 
 -11   4  15      142.00      151.08     21.08 o 
 -10   4  15      101.31      131.31     18.88 o 
  -9   4  15        4.86        1.37     12.50 o 
  -8   4  15        5.83       27.70     13.04 o 
  -7   4  15       82.23       46.53     15.68 o 
  -6   4  15        5.41        1.74     11.16 o 
  -5   4  15      207.37      222.87     18.53 o 
  -4   4  15        5.67       -8.30     10.44 o 
  -3   4  15       68.59       61.59     11.87 o 
  -2   4  15       12.57        4.69      9.06 o 
  -1   4  15      150.50      148.31     10.78 o 
   0   4  15       60.00       19.20     17.04 o 
   1   4  15       71.22       57.69     19.13 o 
   2   4  15        5.63      -17.58     17.58 o 
   3   4  15       54.02       29.91     18.23 o 
   4   4  15      105.66       83.25     21.89 o 
   5   4  15      116.44       75.54     32.72 o 
   6   4  15      246.13      263.87     46.30 o 
 -11   5  15       31.11       16.11     16.24 o 
 -10   5  15      258.80      255.99     24.87 o 
  -9   5  15      189.40      190.64     18.64 o 
  -8   5  15      377.54      349.38     21.67 o 
  -7   5  15      157.28      156.29     16.82 o 
  -6   5  15      167.25      124.23     18.53 o 
  -5   5  15       45.86       32.48     12.55 o 
  -4   5  15        2.35        1.41     10.77 o 
  -3   5  15        0.00       13.00     21.69 o 
  -2   5  15      247.00      284.21     25.14 o 
  -1   5  15      300.56      349.98     15.89 o 
   0   5  15      246.40      247.90     19.68 o 
   1   5  15       35.75       21.56     19.84 o 
   2   5  15       24.89        1.70     16.48 o 
   3   5  15        2.39       -2.58     17.89 o 
   4   5  15       44.69       14.97     27.85 o 
   5   5  15       36.26       59.18     31.68 o 
   6   5  15      320.58      315.40     53.96 o 
 -10   6  15       56.31       38.00     16.87 o 
  -9   6  15       18.44       50.03     16.26 o 
  -8   6  15      133.10      142.55     18.00 o 
  -7   6  15       32.55       39.58     12.46 o 
  -6   6  15       12.65       34.95     14.04 o 
  -5   6  15       37.92       30.72     17.00 o 
  -4   6  15      435.49      410.89     22.32 o 
  -3   6  15       10.63        7.98     10.98 o 
  -2   6  15       10.10       -4.30      9.61 o 
  -1   6  15        0.05       -4.54     12.11 o 
   0   6  15        9.33       10.17     13.60 o 
   1   6  15       42.13       53.48     20.66 o 
   2   6  15      291.52      296.78     32.03 o 
   3   6  15        0.03        2.43     19.49 o 
   4   6  15      304.62      302.51     46.65 o 
   5   6  15       21.78       71.02     34.12 o 
   6   6  15       12.61       41.77     32.03 o 
 -10   7  15       58.80       30.99     16.70 o 
  -9   7  15       22.27       17.17     23.77 o 
  -8   7  15      123.88      133.37     19.21 o 
  -7   7  15        9.15       11.91     14.40 o 
  -6   7  15      356.89      341.11     23.47 o 
  -5   7  15       13.36       -3.22     12.40 o 
  -4   7  15      218.45      187.89     17.49 o 
  -3   7  15      356.20      350.38     20.01 o 
  -2   7  15        3.98       -9.91      9.91 o 
  -1   7  15      157.48      177.08     13.14 o 
   0   7  15      382.58      357.34     15.60 o 
   1   7  15       91.34       90.32     23.10 o 
   2   7  15       74.88       61.58     23.10 o 
   3   7  15      149.16      156.01     25.37 o 
   4   7  15       35.60       50.48     37.60 o 
   5   7  15        0.28       -1.04     35.86 o 
   6   7  15        3.59       28.20     33.07 o 
 -10   8  15        0.00       28.92     20.74 o 
  -9   8  15       59.72       31.81     17.65 o 
  -8   8  15      321.72      310.70     29.19 o 
  -7   8  15      149.10      166.03     22.50 o 
  -6   8  15      248.70      264.44     24.98 o 
  -5   8  15       91.49      100.39     33.94 o 
  -4   8  15        2.84        5.37     12.19 o 
  -3   8  15       61.95       69.62     21.58 o 
  -2   8  15        1.00       -6.83      8.45 o 
  -1   8  15       79.40       99.64     18.24 o 
   0   8  15      100.29       85.33     10.95 o 
   1   8  15      750.82      709.39     26.43 o 
   2   8  15       22.43       23.89     18.13 o 
   3   8  15        6.52      -24.37     24.37 o 
   4   8  15        1.64       15.32     29.59 o 
   5   8  15       19.75       43.51     33.42 o 
  -9   9  15       33.09       -9.69     17.00 o 
  -8   9  15        5.39      -14.77     14.77 o 
  -7   9  15      110.39      146.11     25.24 o 
  -6   9  15      119.42      106.70     51.17 o 
  -5   9  15       43.84       32.66     16.98 o 
  -4   9  15       49.59       38.64     16.22 o 
  -3   9  15      319.51      340.96     32.20 o 
  -2   9  15        8.94        1.35     14.78 o 
  -1   9  15       42.21       28.57     10.99 o 
   0   9  15        8.69       -9.69      9.69 o 
   1   9  15        3.30      -11.89     11.89 o 
   2   9  15       42.99       39.34     31.33 o 
   3   9  15       14.00      -22.28     25.41 o 
   4   9  15        0.06      -27.50     27.50 o 
   5   9  15        2.81      -27.50     27.50 o 
  -9  10  15       21.79      -14.55     18.46 o 
  -8  10  15       55.67       26.28     31.50 o 
  -7  10  15       63.42       89.75     21.71 o 
  -6  10  15        2.72        5.96     17.57 o 
  -5  10  15        0.02       22.11     40.73 o 
  -4  10  15      569.39      636.65     33.59 o 
  -3  10  15        0.40       -9.28     17.53 o 
  -2  10  15      232.80      189.44     22.74 o 
  -1  10  15      144.45      202.08     22.03 o 
   0  10  15        9.02        7.41     14.91 o 
   1  10  15      141.41      105.62     16.28 o 
   2  10  15        6.49        5.22     15.67 o 
   3  10  15       73.94      104.44     37.60 o 
   4  10  15      180.36      232.54     50.83 o 
   5  10  15       28.77       19.84     38.64 o 
  -8  11  15       51.88       64.78     22.11 o 
  -7  11  15        3.71        5.66     19.62 o 
  -6  11  15      130.92      153.31     27.50 o 
  -5  11  15       17.63       37.60     16.31 o 
  -4  11  15       13.91       -0.34     13.04 o 
  -3  11  15      229.24      221.30     16.26 o 
  -2  11  15        3.85       -7.97     11.90 o 
  -1  11  15       10.30       16.33     12.48 o 
   0  11  15       15.10       27.79     14.37 o 
   1  11  15        7.45       20.62     10.49 o 
   2  11  15      295.09      335.21     32.20 o 
   3  11  15       17.23        8.35     30.63 o 
   4  11  15        2.31       16.36     33.07 o 
  -8  12  15       41.49       34.41     19.20 o 
  -7  12  15       11.00       17.90     18.40 o 
  -6  12  15       32.62       69.62     20.02 o 
  -5  12  15        0.28      -15.14     15.14 o 
  -4  12  15        8.52       21.12     13.48 o 
  -3  12  15        4.73       12.02     16.37 o 
  -2  12  15       10.32        3.47     21.34 o 
  -1  12  15       56.39       53.35     15.34 o 
   0  12  15      136.91      137.90     16.11 o 
   1  12  15       15.00       36.89     16.08 o 
   2  12  15        6.73       37.04     45.08 o 
   3  12  15      152.90      146.91     43.17 o 
  -7  13  15        7.30       25.26     19.62 o 
  -6  13  15       62.20       65.69     35.86 o 
  -5  13  15       16.12       61.44     30.63 o 
  -4  13  15        3.94        4.01     12.80 o 
  -3  13  15       70.91       98.58     17.28 o 
  -2  13  15       96.53       87.85     16.38 o 
  -1  13  15       56.14       78.40     21.02 o 
   0  13  15        3.61        0.31     12.99 o 
   1  13  15      145.19      189.54     17.39 o 
   2  13  15       16.03       16.93     17.64 o 
  -5  14  15       28.58       32.05     18.87 o 
  -4  14  15      210.54      277.45     28.55 o 
  -3  14  15        5.01       -1.81     13.64 o 
  -2  14  15        1.56        4.02     14.97 o 
  -1  14  15        1.78       16.86     14.07 o 
   0  14  15      162.17      186.58     20.33 o 
   1  14  15        3.89        5.91     14.85 o 
  -3  15  15      357.92      405.27     26.95 o 
  -2  15  15        6.88       -4.82     14.84 o 
  -1  15  15       10.56        4.01     15.90 o 
 -10   0  16       78.50      106.18     35.51 o 
  -8   0  16        0.05        3.98     35.16 o 
  -6   0  16       46.94       46.62     17.89 o 
  -4   0  16      783.55      749.78     38.47 o 
  -2   0  16       31.50       18.35     10.20 o 
   0   0  16      217.35      214.44     37.60 o 
   2   0  16      245.91      274.67     39.69 o 
   4   0  16      572.61      742.88     59.88 o 
 -10   1  16      200.50      240.06     27.20 o 
  -9   1  16      103.14       93.24     17.01 o 
  -8   1  16        0.30        4.67     15.17 o 
  -7   1  16      142.58      186.05     21.41 o 
  -6   1  16      324.90      336.88     32.51 o 
  -5   1  16      386.65      382.20     19.76 o 
  -4   1  16      369.80      369.75     18.26 o 
  -3   1  16        7.65        5.11     11.10 o 
  -2   1  16       16.81       23.13      7.60 o 
  -1   1  16        1.29        5.92     16.98 o 
   0   1  16      304.82      323.84     39.16 o 
   1   1  16       72.36       60.02     36.20 o 
   2   1  16      294.46      315.09     29.29 o 
   3   1  16        0.22       -2.91     19.43 o 
   4   1  16      529.21      527.98     44.04 o 
   5   1  16       73.65      127.06     36.20 o 
   6   1  16      236.69      257.61     44.91 o 
 -10   2  16      246.46      193.83     27.65 o 
  -9   2  16      200.16      230.44     19.17 o 
  -8   2  16       24.47       37.17     13.64 o 
  -7   2  16      200.70      197.53     21.35 o 
  -6   2  16      517.14      495.94     23.64 o 
  -5   2  16       23.79       47.83     11.45 o 
  -4   2  16      173.60      167.34     14.66 o 
  -3   2  16       73.95       64.52     10.54 o 
  -2   2  16        4.17        0.67      7.35 o 
  -1   2  16       71.90       74.93     20.91 o 
   0   2  16      131.29      148.75     24.47 o 
   1   2  16       81.54       79.72     28.55 o 
   2   2  16        0.00       -6.96     21.93 o 
   3   2  16        7.92       12.41     14.76 o 
   4   2  16       17.85      -15.74     15.74 o 
   5   2  16       33.91       23.32     30.63 o 
   6   2  16        7.45      -15.67     28.55 o 
 -10   3  16       13.40        6.78     34.12 o 
  -9   3  16        2.24       20.97     15.16 o 
  -8   3  16        1.73       12.64     13.08 o 
  -7   3  16        8.31       18.65     12.64 o 
  -6   3  16      405.39      404.31     24.17 o 
  -5   3  16       48.77       57.47     12.13 o 
  -4   3  16        2.36       -0.53     10.25 o 
  -3   3  16       21.87       23.45      9.09 o 
  -2   3  16      596.58      615.94     20.24 o 
  -1   3  16       85.26       60.92     27.85 o 
   0   3  16       23.05       24.72     25.76 o 
   1   3  16       44.65       70.32     26.81 o 
   2   3  16        5.44       21.60     18.22 o 
   3   3  16      251.50      241.62     42.82 o 
   4   3  16       47.13        0.35     29.24 o 
   5   3  16       29.24       55.00     33.42 o 
 -10   4  16       20.92       25.21     22.45 o 
  -9   4  16       58.40       62.44     19.83 o 
  -8   4  16      119.10      110.95     15.92 o 
  -7   4  16       16.10       13.96     12.47 o 
  -6   4  16      323.86      335.97     21.86 o 
  -5   4  16        8.37       25.06     11.17 o 
  -4   4  16       66.14       66.13     13.13 o 
  -3   4  16      215.36      208.45     18.23 o 
  -2   4  16       81.87       78.93     11.19 o 
  -1   4  16       21.54       20.79     10.68 o 
   0   4  16       22.71       24.02     25.06 o 
   1   4  16       50.49       70.29     33.25 o 
   2   4  16      237.66      244.93     28.45 o 
   3   4  16       84.18       73.78     20.99 o 
   4   4  16      239.59      166.40     44.21 o 
   5   4  16       73.98       36.20     40.03 o 
 -10   5  16       10.63        2.95     33.25 o 
  -9   5  16       80.73      108.52     22.76 o 
  -8   5  16       89.01       60.80     27.21 o 
  -7   5  16       50.37       41.90     18.39 o 
  -6   5  16      128.01      102.93     18.02 o 
  -5   5  16       40.63       38.13     13.12 o 
  -4   5  16       73.20       93.29     13.49 o 
  -3   5  16       39.66       55.95     16.76 o 
  -2   5  16      224.93      227.45     17.12 o 
  -1   5  16      207.07      194.59     57.79 o 
   0   5  16      200.50      252.98     49.43 o 
   1   5  16        0.86        6.51     19.38 o 
   2   5  16       91.59      160.35     44.04 o 
   3   5  16        7.92       57.56     24.37 o 
   4   5  16      130.63      154.22     40.03 o 
   5   5  16       50.68       34.81     32.38 o 
  -9   6  16       13.47       38.42     21.54 o 
  -8   6  16       18.05        9.15     14.32 o 
  -7   6  16       80.60       77.72     16.28 o 
  -6   6  16        0.58       -2.03     21.76 o 
  -5   6  16      107.93       92.92     15.25 o 
  -4   6  16      599.07      598.04     26.52 o 
  -3   6  16       47.64       54.08     13.09 o 
  -2   6  16      400.44      448.61     17.54 o 
  -1   6  16       23.95       20.14     12.17 o 
   0   6  16        0.01        8.75     18.14 o 
   1   6  16      168.60      166.09     51.00 o 
   2   6  16      258.20      266.52     30.74 o 
   3   6  16        8.95        8.46     20.14 o 
   4   6  16        0.26       16.71     36.20 o 
   5   6  16      185.51      158.05     46.65 o 
  -9   7  16      225.62      225.53     33.59 o 
  -8   7  16       20.95       16.59     17.35 o 
  -7   7  16        1.11        1.57     14.15 o 
  -6   7  16       15.28       22.10     15.18 o 
  -5   7  16       18.95       17.61     13.47 o 
  -4   7  16       40.88       54.27     13.82 o 
  -3   7  16      485.72      471.20     22.87 o 
  -2   7  16      146.47      141.99     12.02 o 
  -1   7  16        6.08       11.37      8.53 o 
   0   7  16      216.03      279.02     30.23 o 
   1   7  16        3.42        3.77     33.94 o 
   2   7  16       97.71      112.10     23.35 o 
   3   7  16       30.48       31.27     19.91 o 
   4   7  16      135.41      199.82     44.56 o 
  -9   8  16        1.00        6.88     17.83 o 
  -8   8  16        1.35        1.86     24.02 o 
  -7   8  16       11.37        9.49     18.53 o 
  -6   8  16        0.09       16.79     16.85 o 
  -5   8  16       51.35       21.65     16.11 o 
  -4   8  16      844.86      766.84     29.83 o 
  -3   8  16       37.35       12.16     18.13 o 
  -2   8  16      596.78      559.79     24.36 o 
  -1   8  16       14.06       -0.14     13.01 o 
   0   8  16      199.18      256.36     18.70 o 
   1   8  16       61.71       64.54     23.50 o 
   2   8  16        9.40        3.13     18.65 o 
   3   8  16       84.99       99.56     37.25 o 
   4   8  16        1.34      -19.84     30.98 o 
  -8   9  16      122.45      136.96     24.98 o 
  -7   9  16        3.99        5.57     16.39 o 
  -6   9  16       52.72       31.80     18.31 o 
  -5   9  16       64.04       49.90     20.89 o 
  -4   9  16      710.58      628.05     33.52 o 
  -3   9  16       11.94       20.66     15.73 o 
  -2   9  16       10.06       -4.22     17.90 o 
  -1   9  16        2.34        0.50     18.50 o 
   0   9  16       20.92        4.42     13.87 o 
   1   9  16      239.05      233.24     50.13 o 
   2   9  16      150.79       84.94     35.51 o 
   3   9  16      203.71      255.52     47.69 o 
   4   9  16        0.02      -13.23     29.59 o 
  -8  10  16      125.19      129.92     24.00 o 
  -7  10  16        9.04       28.11     18.28 o 
  -6  10  16       82.62       92.16     21.38 o 
  -5  10  16       96.86       99.02     18.83 o 
  -4  10  16      111.14      138.32     20.41 o 
  -3  10  16       64.05       77.15     14.25 o 
  -2  10  16      663.03      624.08     28.22 o 
  -1  10  16        0.72       -3.08     11.29 o 
   0  10  16       14.75       41.02     16.59 o 
   1  10  16       28.90      -10.44     36.90 o 
   2  10  16       50.98        5.57     30.29 o 
   3  10  16      257.33      343.24     53.26 o 
  -7  11  16        0.10       18.08     17.83 o 
  -6  11  16      165.22      202.63     41.77 o 
  -5  11  16      262.57      243.71     28.72 o 
  -4  11  16       15.32        9.06     13.15 o 
  -3  11  16       32.43       72.65     26.98 o 
  -2  11  16       53.01       51.52     14.55 o 
  -1  11  16        0.68        8.74     12.09 o 
   0  11  16       66.27       89.29     17.59 o 
   1  11  16      179.84      180.28     21.71 o 
   2  11  16        5.03       27.15     32.38 o 
  -6  12  16        0.01      -17.11     17.11 o 
  -5  12  16       21.85       54.79     18.23 o 
  -4  12  16       72.45       70.04     16.00 o 
  -3  12  16       38.63        0.25     29.76 o 
  -2  12  16        1.18       14.45     13.60 o 
  -1  12  16        1.03      -11.07     11.07 o 
   0  12  16      111.41      114.46     15.86 o 
   1  12  16       35.98       48.88     36.73 o 
  -4  13  16      101.61      107.92     22.28 o 
  -3  13  16       83.16       68.43     20.23 o 
  -2  13  16      252.07      232.66     24.83 o 
  -1  13  16       70.77       82.29     16.70 o 
   0  13  16      380.70      395.48     24.06 o 
  -9   1  17      191.45      216.35     27.76 o 
  -8   1  17       95.76       93.48     19.43 o 
  -7   1  17      929.26      997.41     55.35 o 
  -6   1  17      101.95      103.33     14.57 o 
  -5   1  17       71.15       54.79     12.65 o 
  -4   1  17      137.52      129.40     13.92 o 
  -3   1  17       40.05       37.98     13.11 o 
  -2   1  17       42.43       56.94     21.76 o 
  -1   1  17       38.82       36.49     21.51 o 
   0   1  17       36.78       33.56     20.25 o 
   1   1  17       11.82      -15.15     16.61 o 
   2   1  17       27.07       26.55     26.98 o 
   3   1  17      341.67      329.23     32.21 o 
   4   1  17        4.72       33.07     30.98 o 
  -9   2  17       29.24       30.92     17.60 o 
  -8   2  17       53.19       51.35     17.32 o 
  -7   2  17       50.48       66.53     19.07 o 
  -6   2  17      539.10      553.52     48.44 o 
  -5   2  17       46.91       67.28     13.13 o 
  -4   2  17        8.15       15.45     10.14 o 
  -3   2  17        4.77       -1.36     10.25 o 
  -2   2  17      234.71      256.96     49.08 o 
  -1   2  17       11.75       24.54     18.91 o 
   0   2  17      162.17      202.21     27.13 o 
   1   2  17       14.67       23.01     18.33 o 
   2   2  17       21.83       26.23     21.58 o 
   3   2  17       14.69       -9.17     19.49 o 
   4   2  17       91.99       61.27     33.42 o 
  -9   3  17      180.84      180.00     26.01 o 
  -8   3  17      156.72      151.45     22.90 o 
  -7   3  17       82.19       64.89     19.32 o 
  -6   3  17       15.10       27.31     12.49 o 
  -5   3  17        0.00       -9.59     14.27 o 
  -4   3  17       21.09       10.69     17.64 o 
  -3   3  17       22.95       23.15      9.60 o 
  -2   3  17        1.36       26.37     18.80 o 
  -1   3  17       14.53       17.54     25.24 o 
   0   3  17      157.43      106.52     33.07 o 
   1   3  17        0.99       11.49     25.06 o 
   2   3  17       17.86       14.27     26.46 o 
   3   3  17       55.70       64.80     23.50 o 
   4   3  17       37.35       69.57     23.38 o 
  -9   4  17       82.55      112.97     22.82 o 
  -8   4  17       64.78       86.83     39.34 o 
  -7   4  17       21.07       -5.03     16.33 o 
  -6   4  17        3.87       -7.77     12.97 o 
  -5   4  17        6.47        0.87     10.70 o 
  -4   4  17       21.26       44.70     14.97 o 
  -3   4  17        6.50       21.70     10.29 o 
  -2   4  17      439.31      432.70     41.25 o 
  -1   4  17       32.88       -8.70     26.11 o 
   0   4  17       55.78       59.18     33.42 o 
   1   4  17       86.71      109.66     31.68 o 
   2   4  17       33.91       50.43     27.50 o 
   3   4  17       35.92       -1.65     21.41 o 
   4   4  17        2.10       26.81     32.38 o 
  -9   5  17       42.57       77.95     23.18 o 
  -8   5  17       97.56      100.98     21.30 o 
  -7   5  17        0.31        9.76     15.02 o 
  -6   5  17        9.90       -0.09     15.01 o 
  -5   5  17       84.15       88.41     15.98 o 
  -4   5  17        0.10       -9.01     16.83 o 
  -3   5  17      103.79       79.48     16.30 o 
  -2   5  17      194.60      210.74     14.31 o 
  -1   5  17        0.41       -8.70     32.03 o 
   0   5  17       75.33       -4.87     31.33 o 
   1   5  17       18.16       22.84     22.50 o 
   2   5  17      161.93      153.36     26.64 o 
   3   5  17        2.41       -1.62     36.03 o 
   4   5  17      212.96      173.01     43.51 o 
  -8   6  17       59.22       75.78     22.05 o 
  -7   6  17       12.27      -22.96     32.38 o 
  -6   6  17       54.53       37.87     17.47 o 
  -5   6  17        0.22      -13.37     13.37 o 
  -4   6  17      305.37      309.31     23.84 o 
  -3   6  17      224.13      211.66     28.97 o 
  -2   6  17       50.88       56.25     15.72 o 
  -1   6  17        0.22       20.54     27.50 o 
   0   6  17       56.95      101.65     33.42 o 
   1   6  17      162.35      156.80     37.94 o 
   2   6  17      455.47      493.46     40.99 o 
   3   6  17       22.16       76.93     36.90 o 
  -8   7  17        3.11        1.35     33.59 o 
  -7   7  17       26.81       46.55     17.90 o 
  -6   7  17        6.70       -3.21     16.20 o 
  -5   7  17       14.15       -3.65     15.84 o 
  -4   7  17      379.37      361.92     32.55 o 
  -3   7  17        5.91       -9.77     10.58 o 
  -2   7  17      314.16      304.30     17.97 o 
  -1   7  17       58.83       92.60     32.38 o 
   0   7  17       40.38       30.24     21.13 o 
   1   7  17       15.44       28.75     22.28 o 
   2   7  17        3.28       -9.58     21.26 o 
   3   7  17       20.52       53.26     35.51 o 
  -7   8  17       47.63       22.86     35.51 o 
  -6   8  17       52.63       53.11     18.34 o 
  -5   8  17      105.00      151.87     35.51 o 
  -4   8  17      212.10      143.77     18.95 o 
  -3   8  17      958.38      919.20     34.44 o 
  -2   8  17      369.49      384.01     21.41 o 
  -1   8  17        7.47       -0.70     26.46 o 
   0   8  17        3.86       -0.75     20.36 o 
   1   8  17      134.28      124.43     27.43 o 
   2   8  17       52.94       59.79     24.88 o 
  -7   9  17       53.25       42.80     18.63 o 
  -6   9  17        2.35       -0.40     16.58 o 
  -5   9  17        0.97       14.92     16.22 o 
  -4   9  17        2.06       36.89     15.86 o 
  -3   9  17      306.53      323.82     34.23 o 
  -2   9  17      158.41      145.32     28.89 o 
  -1   9  17        0.02       12.76     14.01 o 
   0   9  17      126.86       97.82     41.08 o 
   1   9  17       18.12       27.15     33.77 o 
   2   9  17       13.12       30.98     33.42 o 
  -6  10  17      372.91      442.18     37.25 o 
  -5  10  17       15.70       10.38     16.88 o 
  -4  10  17       43.18       79.80     17.85 o 
  -3  10  17      417.76      473.93     29.15 o 
  -2  10  17       88.46      140.33     25.24 o 
  -1  10  17       34.48       54.16     17.69 o 
   0  10  17      233.09      161.88     42.82 o 
   1  10  17      178.28      189.03     45.60 o 
  -5  11  17       19.32       18.12     18.21 o 
  -4  11  17       55.70       42.92     19.31 o 
  -3  11  17       16.42       37.78     15.88 o 
  -2  11  17       47.72       49.99     14.49 o 
  -1  11  17       33.90       44.42     16.97 o 
   0  11  17       12.08      -14.27     29.59 o 
  -8   0  18      102.99      101.65     29.59 o 
  -6   0  18      215.33      198.08     30.29 o 
  -4   0  18      153.23      174.76     23.67 o 
  -2   0  18       57.63       76.24     34.81 o 
   0   0  18      177.78      183.11     40.03 o 
   2   0  18       18.65        4.87     28.20 o 
  -8   1  18        6.67       16.33     18.08 o 
  -7   1  18       18.62        7.67     16.55 o 
  -6   1  18      241.41      210.38     21.66 o 
  -5   1  18       80.75      114.61     40.38 o 
  -4   1  18       77.47       86.92     14.14 o 
  -2   1  18      474.40      515.70     40.92 o 
  -1   1  18        2.27      -18.34     18.34 o 
   0   1  18      242.00      249.60     48.74 o 
   1   1  18       21.64       15.94     23.95 o 
   2   1  18       25.63       37.60     27.85 o 
   3   1  18       99.48       55.70     35.51 o 
  -8   2  18       57.97       94.38     21.87 o 
  -7   2  18      171.24      151.65     22.25 o 
  -6   2  18       47.85       28.07     15.84 o 
  -5   2  18       20.63       30.69     14.27 o 
  -4   2  18        7.76      -11.07     11.07 o 
  -1   2  18       77.99       65.10     32.03 o 
   0   2  18       38.92       28.20     29.24 o 
   1   2  18        0.00      -15.67     26.11 o 
   2   2  18       21.64       32.38     34.81 o 
   3   2  18       78.15      108.26     37.94 o 
  -8   3  18       49.51       55.21     19.37 o 
  -7   3  18       31.65       58.50     18.58 o 
  -6   3  18       52.91       41.90     17.04 o 
  -5   3  18       70.12       68.27     25.24 o 
  -4   3  18       10.60       11.76     12.88 o 
  -1   3  18       63.84       67.53     32.38 o 
   0   3  18       55.41       66.84     30.63 o 
   1   3  18       84.71       22.28     29.59 o 
   2   3  18       43.19       34.81     33.77 o 
  -7   4  18      150.26      111.99     20.80 o 
  -6   4  18       33.62       55.42     16.61 o 
  -5   4  18        0.44       -6.12     12.77 o 
  -4   4  18        0.12      -19.65     28.89 o 
  -3   4  18       12.12       18.10     16.36 o 
   0   4  18        2.04       -4.53     32.38 o 
   1   4  18        6.34       11.14     26.81 o 
   2   4  18        2.72       15.67     32.03 o 
  -7   5  18        6.69       11.50     16.98 o 
  -6   5  18       19.02       32.61     15.86 o 
  -5   5  18        4.31       -2.96     13.17 o 
  -4   5  18      177.44      191.70     20.19 o 
  -3   5  18       95.38      128.46     21.24 o 
   2   5  18        0.00        5.22     27.50 o 
  -7   6  18        0.10      -16.24     16.24 o 
  -6   6  18       91.21      118.98     19.93 o 
  -5   6  18        1.27        5.43     13.65 o 
  -4   6  18        3.10       10.22     12.80 o 
  -3   6  18        1.55       14.62     18.10 o 
  -6   7  18      177.01      221.92     23.73 o 
  -5   7  18       72.72       52.33     17.54 o 
  -4   7  18        2.69      -14.11     14.11 o 
  -3   7  18        7.09        0.80     12.98 o 
   1   7  18      147.97      189.03     44.56 o 
  -5   8  18       48.61       73.18     18.17 o 
  -4   8  18      449.01      402.06     58.66 o 
  -3   8  18       68.44       97.32     16.85 o 
  -4   9  18      199.23      241.76     19.33 o 
  -3   9  18      146.94      192.31     20.55 o 
  -6   1  19        3.31       -5.37     14.39 o 
  -5   1  19        4.05        2.95     13.78 o 
  -6   2  19        3.10       19.68     22.63 o 
  -5   2  19       18.98       30.96     13.73 o 
  -5   3  19       26.31       27.15     22.98 o 
  -5   4  19      174.66      214.59     21.41 o 
  -4   5  19       75.02      113.83     23.32 o 
                                                 
